# Supplementary material for: Flexomagnetism and vertically graded Néel temperature of antiferromagnetic Cr2O3 thin films
Source: Nat Commun. 2022 Nov 8;13:6745. doi: 10.1038/s41467-022-34233-5 (PMC9643371; doi:10.1038/s41467-022-34233-5)
Supplement: Supplementary file 3 — Source Data [file 41467_2022_34233_MOESM3_ESM.xlsx]

## Sheet: Figure 1d
	Top		Bottom
Sample thickness (nm)	Vacancy Cluster Size	τ_2 (ns)	Vacancy Cluster Size	τ_2 (ns)
30	16	0.3768	10	0.3337
50	11	0.3545	8	0.3126
100	10	0.3341	6	0.2818
250	8	0.3122	4	0.2434

## Sheet: Figure 1e
Sample thickness (nm)	Strain Gradient (nVac/nm)
30	0.2
50	0.06
100	0.04
250	0.016

## Sheet: Figure 1f
	XRD	Raman	TEM
Sample thickness (nm)	a_av (Å)	a_av (Å)	a_av (Å)	a_av (Å)
30	4.869	4.92438
50	4.8752	4.93464
100	4.93542	4.94897
250	4.94542	4.94543	4.93557
Single Crystal				4.96

## Sheet: Figure 1g
	XRD	TEM
Sample thickness (nm)	c_av (Å)	c_av (Å)	c_av (Å)
30	13.825
50	13.775
100	13.685
250	13.6349	13.625
Single Crystal			13.59

## Sheet: Figure 1h
	XRD	TEM
Sample thickness (nm)	(c/a)_av	(c/a)_av	(c/a)_av
30	2.83939
50	2.82553
100	2.77281
250	2.75707	2.76057
Single Crystal			2.73992

## Sheet: Figure 1i
Coordinate z	c/a
Bottom	2.96421
Intermediate	2.88542
Top	2.81762

## Sheet: Figure 1j
Coordinate z	c/a
Bottom	2.96178
Intermediate	2.85714
Top	2.78574

## Sheet: Figure2a
30°C			35°C			40°C
µ0H (T)	R_Tr (mOhm)		µ0H (T)	R_Tr (mOhm)		µ0H (T)	R_Tr (mOhm)
-1.48526	0.24521		-1.48526	0.64343		-1.4853	0.93566
-1.48514	0.24633		-1.4851	0.64357		-1.48514	0.93579
-1.48498	0.24586		-1.48493	0.64313		-1.48496	0.93586
-1.48479	0.24446		-1.48475	0.6425		-1.48477	0.93566
-1.48452	0.24424		-1.48454	0.64257		-1.48454	0.93598
-1.48425	0.24404		-1.48427	0.64276		-1.4843	0.93585
-1.48398	0.2451		-1.48401	0.64352		-1.48405	0.93543
-1.48372	0.24618		-1.48369	0.64367		-1.48373	0.93547
-1.48342	0.24578		-1.48335	0.64308		-1.4834	0.93585
-1.48308	0.24434		-1.48303	0.64266		-1.48306	0.9351
-1.48265	0.24372		-1.48265	0.64254		-1.48266	0.9356
-1.48218	0.2438		-1.48223	0.64314		-1.48226	0.9355
-1.48177	0.24459		-1.48182	0.64371		-1.48186	0.93499
-1.48137	0.24577		-1.48135	0.64382		-1.48138	0.93529
-1.48094	0.24545		-1.48084	0.64312		-1.4809	0.9348
-1.48043	0.24424		-1.48038	0.64277		-1.4804	0.93466
-1.47983	0.2434		-1.47984	0.64253		-1.47985	0.93534
-1.4792	0.24328		-1.47927	0.64289		-1.47929	0.93571
-1.47864	0.2439		-1.47872	0.64332		-1.47876	0.93501
-1.4781	0.24546		-1.4781	0.64334		-1.47812	0.93537
-1.47754	0.24542		-1.47743	0.64266		-1.47749	0.93492
-1.4769	0.24432		-1.47686	0.64189		-1.47687	0.93492
-1.47615	0.24319		-1.47617	0.64189		-1.47618	0.93578
-1.47537	0.24249		-1.47546	0.642		-1.47551	0.93625
-1.4747	0.24302		-1.47482	0.64217		-1.47485	0.93586
-1.47407	0.24458		-1.47406	0.64205		-1.47412	0.93611
-1.4734	0.24508		-1.47331	0.64153		-1.47336	0.9357
-1.47268	0.24425		-1.47263	0.641		-1.47267	0.93534
-1.47181	0.2431		-1.47188	0.64113		-1.47187	0.93631
-1.47098	0.24201		-1.4711	0.64097		-1.47115	0.93683
-1.47021	0.24212		-1.47038	0.64111		-1.4704	0.93659
-1.46954	0.24335		-1.46952	0.64086		-1.46962	0.93664
-1.4688	0.24429		-1.46874	0.64046		-1.46881	0.93605
-1.46807	0.24402		-1.468	0.64024		-1.46806	0.93562
-1.46716	0.24358		-1.46722	0.64067		-1.46721	0.93646
-1.46627	0.24178		-1.46643	0.6408		-1.46645	0.93717
-1.46549	0.242		-1.46565	0.64084		-1.46568	0.9368
-1.46477	0.24243		-1.46477	0.64061		-1.46487	0.93694
-1.46403	0.24339		-1.46396	0.63994		-1.46407	0.93627
-1.46327	0.24338		-1.46318	0.63996		-1.46328	0.93576
-1.46238	0.2427		-1.46241	0.64053		-1.46242	0.93684
-1.46144	0.24121		-1.46165	0.64079		-1.46164	0.9373
-1.46068	0.24106		-1.46082	0.64065		-1.46084	0.93708
-1.45993	0.24122		-1.45995	0.64039		-1.46003	0.93714
-1.45916	0.24137		-1.45911	0.63961		-1.45925	0.93649
-1.45841	0.2422		-1.45829	0.64016		-1.45842	0.93578
-1.45751	0.24104		-1.45754	0.6399		-1.45757	0.937
-1.45657	0.241		-1.45679	0.64022		-1.45676	0.93747
-1.45582	0.24028		-1.45593	0.64019		-1.45593	0.93747
-1.45503	0.24051		-1.45507	0.63987		-1.45513	0.93759
-1.45423	0.24107		-1.45421	0.63911		-1.45436	0.93667
-1.45349	0.24198		-1.45337	0.63952		-1.45351	0.93615
-1.45258	0.24112		-1.45262	0.63927		-1.45267	0.93738
-1.45165	0.24102		-1.45187	0.63943		-1.45184	0.93774
-1.45089	0.24057		-1.451	0.63938		-1.45099	0.93771
-1.45009	0.24097		-1.45015	0.63836		-1.4502	0.9379
-1.44928	0.24167		-1.44927	0.63845		-1.44941	0.9371
-1.44853	0.24166		-1.44842	0.63853		-1.44856	0.93662
-1.44761	0.24151		-1.44767	0.63829		-1.44773	0.93768
-1.44669	0.24107		-1.44691	0.63844		-1.44688	0.93783
-1.44593	0.2406		-1.44604	0.63825		-1.44601	0.93789
-1.44512	0.24093		-1.44518	0.63733		-1.44523	0.93829
-1.4443	0.24145		-1.4443	0.6375		-1.44443	0.93752
-1.44354	0.24159		-1.44344	0.63749		-1.44358	0.93706
-1.44263	0.24145		-1.44269	0.63711		-1.44274	0.93823
-1.44169	0.24059		-1.44192	0.63705		-1.44189	0.93835
-1.44093	0.23995		-1.44105	0.63683		-1.44102	0.93843
-1.44012	0.24034		-1.44018	0.6362		-1.44023	0.9387
-1.4393	0.24079		-1.43931	0.63664		-1.43943	0.93807
-1.43854	0.2409		-1.43844	0.6368		-1.43858	0.93767
-1.43761	0.24067		-1.43769	0.63631		-1.43774	0.93872
-1.43667	0.23955		-1.43692	0.63615		-1.43688	0.93879
-1.43591	0.23889		-1.43604	0.63592		-1.43601	0.93892
-1.4351	0.23919		-1.43517	0.63545		-1.43521	0.93909
-1.43428	0.23961		-1.4343	0.63621		-1.43441	0.93826
-1.43352	0.2397		-1.43342	0.63573		-1.43357	0.93793
-1.43258	0.23946		-1.43267	0.63596		-1.43272	0.93873
-1.43164	0.23836		-1.43189	0.63575		-1.43186	0.93904
-1.43088	0.2377		-1.43102	0.63532		-1.431	0.93903
-1.43007	0.23787		-1.43014	0.63478		-1.43019	0.93919
-1.42925	0.23809		-1.42927	0.63567		-1.42938	0.93838
-1.42849	0.23823		-1.4284	0.63527		-1.42854	0.93807
-1.42755	0.23801		-1.42764	0.6354		-1.42768	0.93826
-1.42661	0.23713		-1.42686	0.63525		-1.42683	0.93878
-1.42583	0.23628		-1.42599	0.63469		-1.42597	0.93884
-1.42503	0.23638		-1.42512	0.6355		-1.42515	0.93883
-1.42422	0.23652		-1.42424	0.63493		-1.42434	0.93812
-1.42345	0.2366		-1.42338	0.63462		-1.4235	0.93767
-1.42251	0.23631		-1.42261	0.63471		-1.42264	0.93774
-1.42156	0.23548		-1.42183	0.63449		-1.42178	0.93827
-1.42078	0.23519		-1.42095	0.63381		-1.42093	0.93833
-1.41999	0.23539		-1.42008	0.63455		-1.4201	0.93816
-1.41919	0.23546		-1.4192	0.63403		-1.41929	0.93769
-1.41841	0.23514		-1.41835	0.63358		-1.41845	0.93712
-1.41746	0.23482		-1.41757	0.63354		-1.41759	0.93724
-1.41652	0.2341		-1.41677	0.63261		-1.41673	0.93776
-1.41572	0.23421		-1.41591	0.6326		-1.41589	0.93783
-1.41494	0.2343		-1.41504	0.6333		-1.41504	0.93749
-1.41415	0.23413		-1.41416	0.63307		-1.41422	0.93702
-1.41336	0.23354		-1.41331	0.63271		-1.4134	0.93661
-1.41241	0.23297		-1.41252	0.63272		-1.41254	0.93674
-1.41146	0.23228		-1.41172	0.6318		-1.41168	0.9372
-1.41065	0.23273		-1.41086	0.63182		-1.41085	0.93727
-1.40988	0.23299		-1.40999	0.6326		-1.40999	0.93693
-1.4091	0.23299		-1.4091	0.63251		-1.40915	0.9366
-1.40829	0.23223		-1.40828	0.63228		-1.40835	0.93632
-1.40734	0.23156		-1.40747	0.63227		-1.40749	0.93633
-1.40639	0.23113		-1.40665	0.63135		-1.40663	0.93672
-1.40559	0.23175		-1.40581	0.63099		-1.40581	0.93664
-1.40482	0.2324		-1.40493	0.63179		-1.40494	0.93628
-1.40405	0.23247		-1.40405	0.6318		-1.4041	0.93607
-1.40323	0.23152		-1.40323	0.63168		-1.40329	0.93571
-1.40228	0.23077		-1.40242	0.63164		-1.40243	0.93584
-1.40133	0.23032		-1.40158	0.63071		-1.40157	0.93632
-1.40053	0.23074		-1.40075	0.63022		-1.40077	0.93628
-1.39976	0.23139		-1.39988	0.63082		-1.39988	0.93577
-1.399	0.23154		-1.399	0.63099		-1.39904	0.93555
-1.39818	0.23049		-1.39819	0.631		-1.39823	0.9353
-1.39722	0.22999		-1.39737	0.63119		-1.39737	0.93568
-1.39627	0.22933		-1.39652	0.63015		-1.39651	0.93626
-1.39547	0.22963		-1.3957	0.6297		-1.39571	0.93624
-1.3947	0.2303		-1.39483	0.63019		-1.39482	0.93586
-1.39395	0.23048		-1.39394	0.63041		-1.39397	0.93564
-1.39312	0.22952		-1.39315	0.63049		-1.39317	0.93536
-1.39216	0.22915		-1.39231	0.63081		-1.39231	0.93549
-1.39121	0.22859		-1.39145	0.63006		-1.39146	0.93616
-1.39042	0.22871		-1.39065	0.62954		-1.39065	0.93633
-1.38965	0.22938		-1.38978	0.62981		-1.38976	0.93612
-1.3889	0.22916		-1.38888	0.62999		-1.38892	0.93574
-1.38806	0.22847		-1.38811	0.63005		-1.38811	0.93521
-1.38711	0.22832		-1.38726	0.63016		-1.38726	0.9353
-1.38616	0.22779		-1.38638	0.6299		-1.3864	0.93606
-1.38536	0.22792		-1.38559	0.62908		-1.3856	0.93628
-1.38459	0.22867		-1.38472	0.62925		-1.3847	0.93601
-1.38385	0.22824		-1.38382	0.62931		-1.38386	0.93575
-1.38301	0.22772		-1.38307	0.62935		-1.38304	0.9353
-1.38205	0.22763		-1.3822	0.62943		-1.38219	0.9353
-1.38111	0.22804		-1.38132	0.6293		-1.38134	0.93604
-1.38031	0.2276		-1.38053	0.62825		-1.38054	0.93633
-1.37953	0.22836		-1.37966	0.6284		-1.37964	0.93619
-1.37879	0.22779		-1.37877	0.62796		-1.3788	0.93593
-1.37795	0.22744		-1.37802	0.62825		-1.37799	0.93555
-1.37699	0.22733		-1.37715	0.62852		-1.37714	0.93565
-1.37606	0.22763		-1.37627	0.62862		-1.37628	0.93656
-1.37525	0.22752		-1.37547	0.62746		-1.37548	0.93692
-1.37448	0.228		-1.3746	0.62757		-1.37459	0.93687
-1.37373	0.22739		-1.37372	0.62703		-1.37374	0.93673
-1.37289	0.22598		-1.37296	0.6273		-1.37293	0.93624
-1.37194	0.22709		-1.37209	0.62764		-1.37208	0.93635
-1.37101	0.22716		-1.37121	0.62797		-1.37123	0.93728
-1.37019	0.22673		-1.37041	0.62742		-1.37042	0.93762
-1.36942	0.22687		-1.36954	0.62682		-1.36953	0.93762
-1.36867	0.22634		-1.36868	0.62634		-1.36868	0.93737
-1.36782	0.22523		-1.36791	0.62631		-1.36787	0.93691
-1.36688	0.22634		-1.36704	0.62667		-1.36702	0.93695
-1.36597	0.22662		-1.36616	0.62705		-1.36617	0.9373
-1.36514	0.22601		-1.36534	0.62657		-1.36537	0.93801
-1.36436	0.22629		-1.36448	0.62584		-1.36447	0.93813
-1.36361	0.22565		-1.36363	0.62544		-1.36362	0.93786
-1.36275	0.22509		-1.36285	0.62496		-1.36281	0.9375
-1.36182	0.2264		-1.36198	0.62537		-1.36196	0.93748
-1.36092	0.22692		-1.3611	0.62559		-1.36112	0.93791
-1.36008	0.22621		-1.36027	0.62525		-1.3603	0.93885
-1.3593	0.22636		-1.35943	0.62451		-1.35941	0.93885
-1.35855	0.22559		-1.35859	0.62428		-1.35856	0.93857
-1.35769	0.22524		-1.35779	0.6236		-1.35774	0.93857
-1.35677	0.22671		-1.35693	0.62401		-1.35689	0.93807
-1.35588	0.22705		-1.35605	0.62425		-1.35607	0.93853
-1.35503	0.22587		-1.35521	0.62398		-1.35524	0.9398
-1.35425	0.22584		-1.35438	0.62326		-1.35435	0.93956
-1.35349	0.22504		-1.35355	0.62296		-1.3535	0.93939
-1.35262	0.22496		-1.35274	0.62249		-1.35267	0.93929
-1.35171	0.22639		-1.35188	0.62257		-1.35183	0.93844
-1.35083	0.22642		-1.351	0.62295		-1.35102	0.93879
-1.34997	0.22498		-1.35014	0.62265		-1.35019	0.94
-1.34919	0.22499		-1.34932	0.62242		-1.3493	0.93995
-1.34843	0.22412		-1.34851	0.6221		-1.34845	0.93976
-1.34755	0.22434		-1.34769	0.62167		-1.34761	0.9397
-1.34665	0.22609		-1.34682	0.62157		-1.34678	0.93845
-1.34579	0.22569		-1.34594	0.62218		-1.34597	0.93876
-1.34492	0.22424		-1.34507	0.62191		-1.34514	0.93953
-1.34413	0.22414		-1.34426	0.62168		-1.34426	0.9395
-1.34338	0.22317		-1.34346	0.62145		-1.34339	0.93945
-1.34248	0.22365		-1.34263	0.6211		-1.34254	0.93903
-1.3416	0.22564		-1.34177	0.62091		-1.34172	0.93843
-1.34075	0.22483		-1.34088	0.62107		-1.34092	0.93851
-1.33987	0.22366		-1.34001	0.62098		-1.34008	0.93934
-1.33908	0.22347		-1.33921	0.62058		-1.33921	0.93922
-1.33832	0.2224		-1.33842	0.6204		-1.33834	0.93928
-1.33742	0.22325		-1.33758	0.6201		-1.33748	0.93891
-1.33654	0.22509		-1.33672	0.61984		-1.33666	0.93886
-1.3357	0.22415		-1.33583	0.61996		-1.33587	0.93871
-1.33482	0.22327		-1.33495	0.61999		-1.33502	0.93943
-1.33403	0.22304		-1.33415	0.61955		-1.33417	0.93967
-1.33327	0.22193		-1.33337	0.6191		-1.33329	0.93924
-1.33236	0.22303		-1.33252	0.6189		-1.33243	0.9389
-1.33149	0.22473		-1.33166	0.61853		-1.33161	0.93881
-1.33066	0.22374		-1.33077	0.61892		-1.33081	0.93847
-1.32977	0.22316		-1.32989	0.61904		-1.32997	0.93897
-1.32898	0.22292		-1.3291	0.61874		-1.32912	0.93934
-1.32822	0.22206		-1.32833	0.61835		-1.32823	0.93863
-1.32731	0.22333		-1.32747	0.61821		-1.32737	0.93847
-1.32644	0.22488		-1.3266	0.61776		-1.32655	0.93845
-1.32562	0.22373		-1.32572	0.61805		-1.32575	0.93811
-1.32472	0.22341		-1.32484	0.6186		-1.32491	0.93834
-1.32393	0.22301		-1.32405	0.61834		-1.32406	0.93873
-1.32317	0.22222		-1.32329	0.6182		-1.32317	0.938
-1.32225	0.22384		-1.32242	0.61805		-1.32231	0.93801
-1.32139	0.22471		-1.32154	0.61753		-1.32149	0.93828
-1.32058	0.22349		-1.32067	0.61747		-1.32069	0.938
-1.31967	0.22347		-1.31979	0.61815		-1.31986	0.93823
-1.31888	0.22275		-1.31899	0.6177		-1.31901	0.93866
-1.31812	0.22221		-1.31824	0.61768		-1.31812	0.93791
-1.31719	0.22384		-1.31737	0.61776		-1.31726	0.93806
-1.31634	0.22422		-1.31648	0.61763		-1.31644	0.9385
-1.31554	0.22312		-1.31561	0.61713		-1.31564	0.93828
-1.31462	0.2234		-1.31473	0.61757		-1.3148	0.93848
-1.31384	0.22239		-1.31393	0.61707		-1.31396	0.93904
-1.31307	0.22217		-1.31319	0.61714		-1.31307	0.93831
-1.31213	0.22382		-1.31231	0.61753		-1.31221	0.93846
-1.3113	0.22357		-1.31141	0.6174		-1.31138	0.93889
-1.3105	0.22272		-1.31054	0.61695		-1.31058	0.93837
-1.30958	0.22263		-1.30967	0.61738		-1.30975	0.93851
-1.3088	0.22169		-1.30887	0.6167		-1.30891	0.93914
-1.30802	0.22157		-1.30814	0.61644		-1.30802	0.93847
-1.30708	0.22312		-1.30726	0.61729		-1.30716	0.93877
-1.30625	0.22224		-1.30636	0.61716		-1.30633	0.93922
-1.30545	0.22139		-1.30549	0.61673		-1.30553	0.93843
-1.30453	0.22128		-1.30461	0.617		-1.3047	0.93842
-1.30376	0.22021		-1.30382	0.61623		-1.30386	0.93791
-1.30298	0.22035		-1.30308	0.61586		-1.30297	0.93754
-1.30203	0.22051		-1.3022	0.61677		-1.30211	0.93825
-1.3012	0.2208		-1.3013	0.61659		-1.30128	0.93877
-1.30041	0.22002		-1.30043	0.61622		-1.30048	0.9378
-1.29949	0.22026		-1.29956	0.61609		-1.29965	0.93773
-1.29873	0.2195		-1.29876	0.61526		-1.29881	0.93723
-1.29794	0.21992		-1.29803	0.6148		-1.29792	0.93709
-1.29698	0.21989		-1.29714	0.6156		-1.29705	0.9376
-1.29616	0.22028		-1.29624	0.61555		-1.29622	0.93817
-1.29537	0.21994		-1.29537	0.61509		-1.29542	0.93909
-1.29444	0.22033		-1.2945	0.61482		-1.2946	0.93901
-1.29368	0.22108		-1.2937	0.61412		-1.29375	0.93788
-1.29289	0.22024		-1.29297	0.61369		-1.29286	0.93789
-1.29194	0.22025		-1.29209	0.61441		-1.292	0.93892
-1.29111	0.22039		-1.29118	0.61462		-1.29117	0.93936
-1.29032	0.21994		-1.29031	0.61417		-1.29037	0.93943
-1.28939	0.22026		-1.28945	0.61408		-1.28955	0.9393
-1.28864	0.22117		-1.28865	0.61335		-1.28871	0.9388
-1.28784	0.22014		-1.28792	0.61277		-1.28782	0.93895
-1.28689	0.22011		-1.28704	0.61344		-1.28695	0.93882
-1.28606	0.22009		-1.28613	0.61361		-1.28612	0.93882
-1.28527	0.21909		-1.28526	0.61305		-1.28532	0.93964
-1.28435	0.21942		-1.28439	0.61287		-1.2845	0.93946
-1.28359	0.22027		-1.2836	0.61192		-1.28366	0.93806
-1.28279	0.21933		-1.28286	0.6116		-1.28277	0.93832
-1.28184	0.21923		-1.28199	0.61217		-1.2819	0.93924
-1.28101	0.21934		-1.28108	0.61207		-1.28107	0.93904
-1.28022	0.2181		-1.28021	0.61148		-1.28027	0.93914
-1.27929	0.21814		-1.27934	0.61138		-1.27946	0.93906
-1.27853	0.21883		-1.27854	0.6104		-1.27861	0.93837
-1.27774	0.21792		-1.27781	0.61014		-1.27772	0.93882
-1.27679	0.218		-1.27693	0.61068		-1.27686	0.93866
-1.27596	0.21823		-1.27602	0.61056		-1.27603	0.93849
-1.27517	0.21733		-1.27515	0.61023		-1.27523	0.9393
-1.27424	0.21708		-1.27428	0.60975		-1.27441	0.93934
-1.27348	0.21779		-1.27348	0.60885		-1.27357	0.93781
-1.27269	0.21678		-1.27275	0.60861		-1.27268	0.93834
-1.27173	0.21722		-1.27187	0.60909		-1.27181	0.9388
-1.27091	0.21774		-1.27096	0.60915		-1.27098	0.93855
-1.27012	0.21688		-1.27009	0.60892		-1.27018	0.93815
-1.2692	0.21651		-1.26923	0.6084		-1.26937	0.93824
-1.26843	0.21709		-1.26843	0.6077		-1.26852	0.93817
-1.26764	0.21613		-1.26769	0.60748		-1.26763	0.93754
-1.26669	0.21625		-1.26682	0.60785		-1.26677	0.93805
-1.26587	0.21626		-1.2659	0.6081		-1.26593	0.93778
-1.26507	0.21598		-1.26504	0.60793		-1.26514	0.93839
-1.26415	0.21546		-1.26417	0.60765		-1.26432	0.93845
-1.26338	0.2156		-1.26338	0.60719		-1.26348	0.93772
-1.26259	0.21464		-1.26264	0.60673		-1.26259	0.93733
-1.26164	0.21474		-1.26177	0.607		-1.26172	0.93846
-1.26083	0.21482		-1.26086	0.60742		-1.26089	0.93828
-1.26002	0.21465		-1.25999	0.60726		-1.2601	0.93796
-1.2591	0.21418		-1.25913	0.60719		-1.25928	0.93904
-1.25833	0.21426		-1.25834	0.60657		-1.25844	0.93837
-1.25754	0.21396		-1.2576	0.60613		-1.25756	0.93721
-1.25659	0.21376		-1.25672	0.60639		-1.25668	0.93754
-1.25578	0.21381		-1.25581	0.60692		-1.25585	0.93706
-1.25497	0.21386		-1.25495	0.60669		-1.25506	0.93819
-1.25405	0.21361		-1.25408	0.60687		-1.25423	0.93889
-1.25328	0.21357		-1.25329	0.60635		-1.25339	0.93885
-1.25248	0.21307		-1.25255	0.60583		-1.25252	0.93787
-1.25154	0.21297		-1.25167	0.60596		-1.25163	0.93829
-1.25074	0.21281		-1.25076	0.60633		-1.25081	0.93729
-1.24993	0.21279		-1.24989	0.60657		-1.25001	0.93804
-1.249	0.21293		-1.24903	0.60669		-1.24918	0.93949
-1.24823	0.21178		-1.24825	0.60616		-1.24834	0.93969
-1.24743	0.21113		-1.2475	0.60545		-1.24748	0.9389
-1.24649	0.21096		-1.24662	0.60553		-1.24659	0.93835
-1.2457	0.21047		-1.24571	0.60557		-1.24577	0.93672
-1.24488	0.21032		-1.24483	0.60598		-1.24497	0.93708
-1.24396	0.21052		-1.24397	0.60615		-1.24413	0.93825
-1.24319	0.20938		-1.2432	0.60561		-1.2433	0.93868
-1.24238	0.20891		-1.24244	0.60483		-1.24244	0.93825
-1.24145	0.20868		-1.24156	0.60474		-1.24154	0.93761
-1.24066	0.20778		-1.24065	0.60487		-1.24074	0.93617
-1.23984	0.20829		-1.23978	0.60518		-1.23992	0.93653
-1.23892	0.20886		-1.23892	0.60538		-1.23908	0.93787
-1.23814	0.20794		-1.23815	0.60495		-1.23826	0.93813
-1.23732	0.20765		-1.23739	0.60445		-1.2374	0.93828
-1.2364	0.20743		-1.23651	0.60409		-1.2365	0.93754
-1.23561	0.20695		-1.2356	0.60408		-1.2357	0.93628
-1.23478	0.20751		-1.23473	0.60439		-1.23488	0.93672
-1.23387	0.20806		-1.23386	0.60483		-1.23403	0.93807
-1.23309	0.20733		-1.2331	0.60447		-1.23321	0.93879
-1.23227	0.20673		-1.23233	0.60389		-1.23235	0.93839
-1.23135	0.20621		-1.23145	0.60351		-1.23146	0.93779
-1.23056	0.20587		-1.23055	0.60334		-1.23066	0.9366
-1.22973	0.20638		-1.22967	0.60353		-1.22983	0.93733
-1.22883	0.20679		-1.2288	0.60396		-1.22898	0.93862
-1.22804	0.20628		-1.22806	0.60386		-1.22817	0.93917
-1.22721	0.20518		-1.22728	0.60329		-1.22731	0.93889
-1.2263	0.20471		-1.22639	0.60284		-1.22641	0.93823
-1.22551	0.20404		-1.22551	0.60251		-1.22562	0.93714
-1.22468	0.20434		-1.22463	0.60249		-1.22479	0.93739
-1.22379	0.20506		-1.22376	0.60293		-1.22393	0.93892
-1.22299	0.20502		-1.22302	0.60292		-1.22313	0.93957
-1.22216	0.20403		-1.22224	0.60246		-1.22226	0.93903
-1.22125	0.20373		-1.22135	0.60233		-1.22137	0.93825
-1.22046	0.20312		-1.22047	0.60184		-1.22058	0.93779
-1.21963	0.20302		-1.21959	0.60174		-1.21975	0.93818
-1.21874	0.20416		-1.21872	0.60237		-1.21889	0.93963
-1.21794	0.20412		-1.21798	0.60234		-1.21809	0.93962
-1.2171	0.20361		-1.2172	0.60187		-1.21723	0.93949
-1.2162	0.20352		-1.2163	0.60168		-1.21633	0.93869
-1.21541	0.20289		-1.21543	0.60116		-1.21554	0.93784
-1.21458	0.20288		-1.21455	0.60097		-1.21471	0.93793
-1.2137	0.20402		-1.21368	0.60167		-1.21384	0.93964
-1.2129	0.20379		-1.21295	0.60142		-1.21305	0.93975
-1.21205	0.20346		-1.21216	0.60102		-1.21218	0.93909
-1.21115	0.20376		-1.21126	0.60056		-1.21129	0.9384
-1.21036	0.20289		-1.21039	0.60002		-1.2105	0.93736
-1.20954	0.20307		-1.2095	0.59975		-1.20967	0.9379
-1.20865	0.20395		-1.20863	0.60032		-1.2088	0.93864
-1.20785	0.2038		-1.20791	0.60029		-1.208	0.93912
-1.20699	0.20367		-1.20711	0.59973		-1.20714	0.93921
-1.2061	0.20362		-1.20621	0.59925		-1.20625	0.93873
-1.20531	0.20253		-1.20534	0.59846		-1.20547	0.93749
-1.20448	0.20281		-1.20446	0.59795		-1.20463	0.9378
-1.20361	0.20354		-1.20359	0.59842		-1.20376	0.93896
-1.2028	0.2034		-1.20286	0.59872		-1.20296	0.93927
-1.20194	0.20337		-1.20207	0.59782		-1.2021	0.93903
-1.20105	0.20312		-1.20117	0.59743		-1.20121	0.93886
-1.20026	0.20214		-1.2003	0.5967		-1.20043	0.93869
-1.19943	0.20236		-1.19942	0.59613		-1.19959	0.93865
-1.19856	0.20298		-1.19855	0.5965		-1.19872	0.93935
-1.19774	0.20335		-1.19782	0.59688		-1.19792	0.93939
-1.19688	0.20335		-1.19703	0.59629		-1.19706	0.93966
-1.196	0.20328		-1.19613	0.59611		-1.19616	0.93945
-1.19522	0.20215		-1.19526	0.59551		-1.19539	0.93875
-1.19439	0.20196		-1.19438	0.59482		-1.19455	0.93884
-1.19352	0.20259		-1.19351	0.59539		-1.19368	0.93998
-1.1927	0.2032		-1.19278	0.59598		-1.19288	0.93971
-1.19183	0.20341		-1.192	0.59557		-1.19202	0.93919
-1.19096	0.20337		-1.19109	0.59521		-1.19112	0.93917
-1.19017	0.20222		-1.19022	0.59471		-1.19035	0.93872
-1.18934	0.20157		-1.18933	0.59394		-1.18951	0.93893
-1.18848	0.20206		-1.18846	0.59429		-1.18864	0.93952
-1.18765	0.2022		-1.18774	0.59488		-1.18784	0.94085
-1.18678	0.20288		-1.18695	0.59434		-1.18697	0.94071
-1.18591	0.20309		-1.18605	0.59414		-1.18607	0.93893
-1.18513	0.20205		-1.18518	0.59361		-1.1853	0.9379
-1.1843	0.20111		-1.18429	0.59254		-1.18446	0.93972
-1.18344	0.20129		-1.18342	0.59276		-1.18359	0.94075
-1.18261	0.20113		-1.1827	0.59336		-1.1828	0.94163
-1.18174	0.20189		-1.18191	0.59311		-1.18192	0.94129
-1.18088	0.20219		-1.18101	0.59329		-1.18103	0.93963
-1.18009	0.20127		-1.18014	0.59295		-1.18026	0.93912
-1.17927	0.20049		-1.17926	0.5918		-1.17942	0.93907
-1.17841	0.20026		-1.17839	0.59209		-1.17854	0.93973
-1.17757	0.20001		-1.17767	0.59247		-1.17775	0.94293
-1.1767	0.20054		-1.17688	0.59244		-1.17688	0.94329
-1.17583	0.20072		-1.17597	0.59263		-1.17598	0.93993
-1.17505	0.20011		-1.1751	0.59235		-1.17521	0.93932
-1.17422	0.19933		-1.17421	0.59137		-1.17437	0.93986
-1.17337	0.19905		-1.17334	0.59152		-1.1735	0.94087
-1.17253	0.19869		-1.17262	0.59161		-1.1727	0.94354
-1.17165	0.19893		-1.17183	0.59151		-1.17183	0.94371
-1.17079	0.1989		-1.17092	0.59156		-1.17093	0.94091
-1.17	0.19856		-1.17005	0.59111		-1.17016	0.94063
-1.16918	0.19787		-1.16917	0.59031		-1.16932	0.9403
-1.16833	0.19738		-1.1683	0.59017		-1.16845	0.94096
-1.16748	0.19713		-1.16757	0.59051		-1.16766	0.94365
-1.1666	0.19696		-1.16679	0.59033		-1.16678	0.94412
-1.16574	0.19717		-1.16588	0.59026		-1.16588	0.94079
-1.16496	0.1968		-1.16501	0.58965		-1.16512	0.94024
-1.16413	0.19625		-1.16412	0.58897		-1.16428	0.94055
-1.16328	0.19572		-1.16325	0.58869		-1.16341	0.94118
-1.16244	0.19564		-1.16253	0.5891		-1.16262	0.94345
-1.16155	0.19543		-1.16175	0.58906		-1.16174	0.94352
-1.1607	0.19548		-1.16084	0.589		-1.16084	0.94068
-1.15991	0.19559		-1.15997	0.5884		-1.16008	0.94028
-1.15909	0.19514		-1.15908	0.58775		-1.15923	0.94036
-1.15825	0.19493		-1.15821	0.58747		-1.15836	0.94069
-1.1574	0.19466		-1.15749	0.58797		-1.15758	0.94351
-1.15651	0.19444		-1.15671	0.588		-1.1567	0.94323
-1.15566	0.19418		-1.1558	0.58772		-1.1558	0.94092
-1.15488	0.19477		-1.15492	0.58729		-1.15503	0.93901
-1.15405	0.19432		-1.15403	0.58684		-1.15418	0.93942
-1.15321	0.19432		-1.15317	0.58677		-1.15332	0.93959
-1.15236	0.1943		-1.15245	0.58714		-1.15253	0.94225
-1.15147	0.19408		-1.15166	0.58738		-1.15165	0.942
-1.15063	0.19367		-1.15075	0.58696		-1.15076	0.94024
-1.14984	0.19432		-1.14988	0.58649		-1.14999	0.93817
-1.14901	0.19389		-1.14899	0.58604		-1.14914	0.93822
-1.14817	0.19392		-1.14812	0.58617		-1.14827	0.9387
-1.14732	0.19417		-1.1474	0.5867		-1.14749	0.94069
-1.14642	0.19399		-1.14662	0.58681		-1.14661	0.94172
-1.14558	0.1937		-1.14571	0.58611		-1.14572	0.94027
-1.1448	0.19431		-1.14484	0.5855		-1.14494	0.9384
-1.14397	0.194		-1.14395	0.58499		-1.14409	0.93838
-1.14313	0.19374		-1.14308	0.58501		-1.14323	0.93869
-1.14227	0.19395		-1.14236	0.58535		-1.14244	0.94069
-1.14137	0.19347		-1.14158	0.5854		-1.14156	0.94203
-1.14054	0.19283		-1.14067	0.58467		-1.14068	0.94077
-1.13975	0.19356		-1.1398	0.58397		-1.1399	0.93888
-1.13892	0.19331		-1.13891	0.5834		-1.13905	0.93873
-1.13809	0.19281		-1.13804	0.58366		-1.13819	0.93938
-1.13723	0.19298		-1.13732	0.58414		-1.1374	0.93927
-1.13632	0.1922		-1.13654	0.58426		-1.13652	0.94088
-1.13549	0.19119		-1.13564	0.58352		-1.13564	0.93979
-1.13471	0.19183		-1.13476	0.58295		-1.13486	0.93967
-1.13388	0.1915		-1.13388	0.58262		-1.13401	0.93789
-1.13305	0.19134		-1.13301	0.58293		-1.13315	0.93827
-1.13218	0.19196		-1.13228	0.58336		-1.13236	0.93845
-1.13127	0.19133		-1.1315	0.58345		-1.13149	0.94009
-1.13045	0.19037		-1.1306	0.58254		-1.13061	0.93877
-1.12966	0.19097		-1.12973	0.5818		-1.12983	0.93812
-1.12883	0.19052		-1.12884	0.58153		-1.12898	0.93831
-1.12801	0.19059		-1.12797	0.58173		-1.12812	0.93859
-1.12713	0.19156		-1.12724	0.58224		-1.12733	0.93821
-1.12622	0.19125		-1.12646	0.58206		-1.12645	0.93794
-1.1254	0.19061		-1.12556	0.58124		-1.12558	0.93817
-1.12462	0.19091		-1.12469	0.58054		-1.1248	0.9375
-1.1238	0.19079		-1.1238	0.58032		-1.12394	0.93713
-1.12297	0.19075		-1.12293	0.58044		-1.12308	0.93713
-1.12209	0.19166		-1.1222	0.58112		-1.12229	0.9372
-1.12118	0.19149		-1.12142	0.58089		-1.12142	0.93723
-1.12037	0.19093		-1.12052	0.58022		-1.12054	0.93704
-1.11958	0.19103		-1.11965	0.57949		-1.11976	0.9363
-1.11876	0.19105		-1.11876	0.57915		-1.1189	0.93632
-1.11793	0.19101		-1.11789	0.57934		-1.11804	0.93647
-1.11705	0.19168		-1.11716	0.57976		-1.11725	0.93646
-1.11613	0.19176		-1.11638	0.57957		-1.11637	0.9365
-1.11532	0.19073		-1.11548	0.57898		-1.1155	0.93647
-1.11454	0.19081		-1.11461	0.57829		-1.11472	0.93636
-1.11371	0.1908		-1.11372	0.57781		-1.11386	0.93589
-1.1129	0.19067		-1.11285	0.57805		-1.113	0.93578
-1.11201	0.19161		-1.11213	0.57828		-1.1122	0.936
-1.11109	0.19171		-1.11134	0.57816		-1.11133	0.93601
-1.11028	0.19053		-1.11045	0.57771		-1.11046	0.93607
-1.1095	0.19046		-1.10957	0.57715		-1.10967	0.93584
-1.10867	0.19032		-1.10868	0.5767		-1.10882	0.93571
-1.10786	0.18987		-1.10781	0.57688		-1.10796	0.93556
-1.10697	0.19096		-1.10709	0.57691		-1.10716	0.9356
-1.10604	0.19107		-1.1063	0.57703		-1.10629	0.93569
-1.10524	0.19014		-1.1054	0.57683		-1.10542	0.93615
-1.10445	0.18999		-1.10453	0.57639		-1.10463	0.9363
-1.10363	0.18952		-1.10365	0.57594		-1.10377	0.93596
-1.10282	0.1888		-1.10277	0.57603		-1.10291	0.93607
-1.10193	0.18947		-1.10205	0.57594		-1.10211	0.93619
-1.101	0.18963		-1.10126	0.57599		-1.10124	0.9362
-1.1002	0.18857		-1.10036	0.57596		-1.10038	0.93628
-1.09942	0.18856		-1.09949	0.57574		-1.09959	0.93665
-1.09859	0.18808		-1.0986	0.57548		-1.09873	0.93658
-1.09778	0.18719		-1.09773	0.5753		-1.09787	0.93652
-1.09689	0.18766		-1.097	0.57507		-1.09707	0.93644
-1.09596	0.1879		-1.09622	0.57509		-1.0962	0.93641
-1.09516	0.18674		-1.09531	0.57522		-1.09533	0.93638
-1.09438	0.18701		-1.09445	0.5751		-1.09455	0.93678
-1.09355	0.18679		-1.09356	0.57507		-1.09369	0.93663
-1.09275	0.18607		-1.09269	0.57437		-1.09283	0.93684
-1.09186	0.18685		-1.09196	0.57443		-1.09202	0.93683
-1.09093	0.18697		-1.09117	0.5744		-1.09115	0.93683
-1.09013	0.18585		-1.09027	0.57443		-1.09029	0.93666
-1.08934	0.1863		-1.08941	0.57443		-1.08951	0.93683
-1.08852	0.18613		-1.08852	0.57447		-1.08865	0.93671
-1.08771	0.18562		-1.08765	0.5737		-1.08779	0.93685
-1.08682	0.18673		-1.08692	0.5735		-1.08698	0.93745
-1.08589	0.18649		-1.08613	0.57334		-1.08611	0.93719
-1.08509	0.18554		-1.08523	0.57321		-1.08525	0.93704
-1.0843	0.18582		-1.08437	0.57351		-1.08446	0.93705
-1.08347	0.18594		-1.08348	0.57307		-1.08361	0.93707
-1.08267	0.18551		-1.08262	0.57227		-1.08275	0.93706
-1.08179	0.18659		-1.08189	0.57211		-1.08193	0.93755
-1.08085	0.18623		-1.08109	0.57182		-1.08106	0.9374
-1.08006	0.18546		-1.08018	0.57158		-1.08021	0.93728
-1.07927	0.18562		-1.07932	0.57187		-1.07942	0.93736
-1.07844	0.18589		-1.07844	0.57155		-1.07856	0.93699
-1.07764	0.18569		-1.07757	0.57089		-1.0777	0.93694
-1.07675	0.1867		-1.07684	0.57069		-1.07688	0.9374
-1.07582	0.18655		-1.07605	0.57063		-1.07601	0.93721
-1.07503	0.18554		-1.07514	0.57053		-1.07516	0.93687
-1.07424	0.1856		-1.07427	0.57088		-1.07437	0.93734
-1.0734	0.18589		-1.07339	0.57066		-1.07352	0.93714
-1.07261	0.18571		-1.07253	0.57001		-1.07265	0.93709
-1.07172	0.18668		-1.0718	0.56977		-1.07183	0.93783
-1.07079	0.18632		-1.071	0.56979		-1.07096	0.93736
-1.06999	0.18516		-1.07009	0.56982		-1.07012	0.93698
-1.06921	0.18508		-1.06923	0.5703		-1.06933	0.93743
-1.06837	0.18534		-1.06836	0.57005		-1.06848	0.93744
-1.06758	0.18492		-1.06749	0.5693		-1.06761	0.93749
-1.06669	0.18588		-1.06676	0.56917		-1.06679	0.93829
-1.06575	0.18536		-1.06596	0.56906		-1.06592	0.93748
-1.06496	0.18431		-1.06505	0.56906		-1.06508	0.9371
-1.06417	0.18409		-1.06418	0.56973		-1.06428	0.93751
-1.06334	0.18401		-1.06331	0.56942		-1.06344	0.93715
-1.06255	0.18381		-1.06245	0.56861		-1.06257	0.93742
-1.06165	0.18459		-1.06171	0.5684		-1.06174	0.93829
-1.06071	0.18396		-1.06092	0.56813		-1.06088	0.93768
-1.05993	0.18278		-1.06	0.56815		-1.06003	0.93707
-1.05914	0.1826		-1.05914	0.56874		-1.05924	0.93757
-1.05831	0.18248		-1.05827	0.56812		-1.0584	0.93729
-1.05751	0.18251		-1.0574	0.56745		-1.05752	0.93777
-1.05662	0.18329		-1.05667	0.56715		-1.0567	0.93877
-1.05568	0.18273		-1.05587	0.56661		-1.05584	0.93813
-1.05489	0.18187		-1.05496	0.56671		-1.05499	0.93768
-1.0541	0.18169		-1.05409	0.56706		-1.0542	0.93817
-1.05327	0.18178		-1.05323	0.5663		-1.05336	0.93779
-1.05248	0.18227		-1.05236	0.56565		-1.05249	0.93852
-1.05158	0.18332		-1.05162	0.56548		-1.05165	0.93948
-1.05064	0.18291		-1.05083	0.565		-1.05079	0.93898
-1.04985	0.18217		-1.04992	0.5653		-1.04995	0.93837
-1.04907	0.18225		-1.04905	0.56537		-1.04916	0.93859
-1.04824	0.18228		-1.04819	0.56449		-1.04832	0.9382
-1.04745	0.1831		-1.04733	0.56393		-1.04744	0.93864
-1.04655	0.18397		-1.04659	0.56371		-1.04661	0.93956
-1.0456	0.18346		-1.04579	0.56323		-1.04575	0.93905
-1.04482	0.18261		-1.04488	0.56359		-1.04491	0.93841
-1.04403	0.18262		-1.04402	0.56359		-1.04412	0.93828
-1.0432	0.18265		-1.04315	0.56265		-1.04328	0.93801
-1.04241	0.18344		-1.04229	0.56217		-1.0424	0.93826
-1.04151	0.18427		-1.04155	0.5619		-1.04156	0.93929
-1.04056	0.18379		-1.04075	0.56141		-1.04071	0.93877
-1.03978	0.18304		-1.03984	0.56186		-1.03987	0.93801
-1.039	0.18306		-1.03897	0.56181		-1.03908	0.93799
-1.03816	0.18309		-1.03811	0.56097		-1.03824	0.93765
-1.03738	0.18358		-1.03725	0.56064		-1.03737	0.93773
-1.03647	0.18428		-1.03651	0.56049		-1.03653	0.93863
-1.03553	0.18405		-1.03571	0.56008		-1.03567	0.93833
-1.03475	0.18292		-1.0348	0.56054		-1.03483	0.93727
-1.03397	0.18291		-1.03393	0.5606		-1.03404	0.9371
-1.03314	0.18258		-1.03307	0.55993		-1.0332	0.93642
-1.03235	0.18271		-1.03221	0.55968		-1.03233	0.93692
-1.03144	0.18336		-1.03146	0.55952		-1.03148	0.93815
-1.0305	0.18278		-1.03067	0.55912		-1.03063	0.93782
-1.02972	0.18151		-1.02976	0.55958		-1.02979	0.93696
-1.02894	0.18176		-1.02888	0.55962		-1.02899	0.93681
-1.02811	0.1812		-1.02802	0.55894		-1.02816	0.93625
-1.02732	0.181		-1.02716	0.55857		-1.02728	0.9367
-1.02641	0.18187		-1.02642	0.55837		-1.02644	0.9382
-1.02547	0.18118		-1.02563	0.55768		-1.02559	0.93834
-1.02469	0.18001		-1.02472	0.55778		-1.02475	0.93776
-1.02391	0.18052		-1.02385	0.5577		-1.02396	0.93734
-1.02307	0.17961		-1.02299	0.5571		-1.02312	0.9364
-1.02228	0.17957		-1.02213	0.55668		-1.02225	0.93723
-1.02138	0.18065		-1.02138	0.55649		-1.0214	0.93843
-1.02043	0.17984		-1.02059	0.55573		-1.02055	0.9387
-1.01965	0.17908		-1.01968	0.55538		-1.01971	0.93844
-1.01887	0.17974		-1.0188	0.55525		-1.01891	0.93797
-1.01803	0.17852		-1.01794	0.55475		-1.01807	0.93712
-1.01724	0.17839		-1.01708	0.55443		-1.01721	0.93767
-1.01634	0.17979		-1.01634	0.55437		-1.01636	0.93899
-1.01539	0.17891		-1.01555	0.55369		-1.01551	0.93925
-1.01462	0.1787		-1.01463	0.55321		-1.01467	0.93907
-1.01384	0.17939		-1.01376	0.55316		-1.01387	0.93854
-1.013	0.17799		-1.0129	0.55281		-1.01304	0.93776
-1.01221	0.17786		-1.01204	0.55259		-1.01217	0.93832
-1.01131	0.17931		-1.01129	0.55291		-1.01132	0.93947
-1.01036	0.17824		-1.0105	0.5523		-1.01048	0.93962
-1.00958	0.17841		-1.00959	0.55184		-1.00964	0.93941
-1.00881	0.17906		-1.00871	0.55182		-1.00883	0.93867
-1.00797	0.17758		-1.00786	0.55163		-1.00799	0.93778
-1.00718	0.17767		-1.007	0.55145		-1.00713	0.93804
-1.00627	0.17872		-1.00625	0.55193		-1.00629	0.93895
-1.00532	0.17728		-1.00546	0.55136		-1.00544	0.93914
-1.00455	0.17762		-1.00454	0.55079		-1.0046	0.93884
-1.00377	0.17811		-1.00367	0.55088		-1.0038	0.93803
-1.00293	0.17683		-1.00281	0.55067		-1.00296	0.93706
-1.00214	0.17696		-1.00196	0.55057		-1.0021	0.93733
-1.00123	0.17773		-1.00121	0.55104		-1.00125	0.9381
-1.00028	0.17658		-1.00041	0.55048		-1.0004	0.93818
-0.99951	0.1768		-0.99949	0.54969		-0.99957	0.93812
-0.99874	0.17693		-0.99862	0.54996		-0.99876	0.93902
-0.9979	0.17606		-0.99777	0.54963		-0.99792	0.93629
-0.99711	0.17603		-0.99691	0.54946		-0.99706	0.93633
-0.9962	0.17657		-0.99615	0.54995		-0.99621	0.93709
-0.99525	0.17579		-0.99536	0.54948		-0.99536	0.9374
-0.99448	0.17557		-0.99444	0.5487		-0.99454	0.93732
-0.9937	0.17582		-0.99357	0.54896		-0.99373	0.9358
-0.99286	0.17488		-0.99272	0.54848		-0.99289	0.93509
-0.99207	0.17444		-0.99187	0.54818		-0.99203	0.93551
-0.99116	0.17498		-0.99111	0.54882		-0.99117	0.93307
-0.9902	0.17429		-0.99031	0.54825		-0.99033	0.93178
-0.98943	0.1736		-0.9894	0.54765		-0.9895	0.93382
-0.98866	0.17412		-0.98852	0.54796		-0.98869	0.93322
-0.98782	0.17328		-0.98767	0.54732		-0.98784	0.93118
-0.98703	0.17273		-0.98682	0.54688		-0.98699	0.93135
-0.98611	0.17339		-0.98606	0.54735		-0.98613	0.92961
-0.98516	0.17251		-0.98527	0.54681		-0.98528	0.93063
-0.98439	0.17192		-0.98435	0.54647		-0.98446	0.93088
-0.98362	0.17252		-0.98347	0.54687		-0.98364	0.93007
-0.98278	0.17202		-0.98262	0.5461		-0.9828	0.93168
-0.98199	0.1715		-0.98178	0.54562		-0.98195	0.93193
-0.98107	0.1721		-0.98101	0.54596		-0.98109	0.92918
-0.98011	0.17129		-0.98022	0.54555		-0.98024	0.92928
-0.97934	0.17085		-0.97931	0.54536		-0.97942	0.93112
-0.97858	0.17131		-0.97843	0.54566		-0.97861	0.93123
-0.97774	0.17089		-0.97758	0.54512		-0.97777	0.93202
-0.97695	0.17045		-0.97674	0.54456		-0.97691	0.93229
-0.97602	0.17106		-0.97597	0.54485		-0.97605	0.92953
-0.97507	0.17038		-0.97518	0.54451		-0.9752	0.92963
-0.9743	0.16988		-0.97427	0.54449		-0.97438	0.93064
-0.97353	0.17058		-0.97339	0.54468		-0.97357	0.93011
-0.9727	0.17051		-0.97254	0.54424		-0.97272	0.93199
-0.9719	0.16988		-0.9717	0.54372		-0.97187	0.93225
-0.97098	0.17021		-0.97093	0.5439		-0.97101	0.92908
-0.97002	0.16964		-0.97014	0.54366		-0.97017	0.92835
-0.96926	0.16901		-0.96923	0.54358		-0.96935	0.92949
-0.96849	0.1698		-0.96835	0.54386		-0.96853	0.9291
-0.96766	0.17004		-0.9675	0.54334		-0.96769	0.93058
-0.96687	0.16979		-0.96666	0.54281		-0.96683	0.93094
-0.96594	0.16979		-0.96589	0.54283		-0.96597	0.92798
-0.96498	0.16884		-0.9651	0.5427		-0.96513	0.928
-0.96421	0.16784		-0.96419	0.54264		-0.96431	0.92891
-0.96345	0.1688		-0.9633	0.54272		-0.96349	0.92827
-0.96262	0.1691		-0.96246	0.54218		-0.96265	0.9302
-0.96182	0.16926		-0.96162	0.54166		-0.96179	0.93072
-0.9609	0.16913		-0.96085	0.54164		-0.96093	0.92754
-0.95994	0.16806		-0.96005	0.54141		-0.96009	0.92754
-0.95917	0.16685		-0.95915	0.54136		-0.95927	0.9288
-0.95841	0.16767		-0.95827	0.54135		-0.95845	0.92839
-0.95758	0.16785		-0.95742	0.54078		-0.95761	0.93027
-0.95679	0.16817		-0.95658	0.54035		-0.95675	0.93066
-0.95586	0.16819		-0.95581	0.54028		-0.95589	0.92811
-0.9549	0.16706		-0.95502	0.54018		-0.95505	0.92846
-0.95414	0.16581		-0.95411	0.54007		-0.95423	0.92947
-0.95338	0.16655		-0.95323	0.53992		-0.95341	0.92891
-0.95255	0.16664		-0.95238	0.53935		-0.95256	0.93116
-0.95175	0.167		-0.95154	0.53904		-0.95171	0.93155
-0.95083	0.16722		-0.95077	0.53899		-0.95085	0.92815
-0.94987	0.16589		-0.94998	0.5389		-0.95001	0.92837
-0.9491	0.16475		-0.94908	0.539		-0.9492	0.9293
-0.94834	0.16543		-0.94819	0.5386		-0.94837	0.92736
-0.94751	0.16538		-0.94735	0.53787		-0.94752	0.93073
-0.94671	0.16606		-0.94651	0.53762		-0.94667	0.93109
-0.94578	0.16637		-0.94575	0.53774		-0.94581	0.92815
-0.94483	0.16471		-0.94495	0.53764		-0.94497	0.92846
-0.94406	0.16383		-0.94405	0.53756		-0.94416	0.92922
-0.9433	0.16435		-0.94316	0.53704		-0.94334	0.92962
-0.94247	0.16423		-0.94232	0.53634		-0.94249	0.93165
-0.94167	0.16492		-0.94148	0.53631		-0.94163	0.93183
-0.94075	0.16533		-0.94071	0.5364		-0.94076	0.93177
-0.93979	0.16391		-0.93992	0.5364		-0.93993	0.93355
-0.93902	0.16342		-0.93901	0.53624		-0.93912	0.93248
-0.93827	0.16364		-0.93812	0.53547		-0.9383	0.93236
-0.93744	0.16373		-0.93728	0.53469		-0.93744	0.93541
-0.93664	0.16431		-0.93644	0.53485		-0.93659	0.9355
-0.93571	0.16478		-0.93567	0.53517		-0.93572	0.93517
-0.93476	0.1637		-0.93488	0.53505		-0.93489	0.93469
-0.93399	0.16333		-0.93397	0.53481		-0.93409	0.9355
-0.93323	0.16374		-0.93308	0.53376		-0.93326	0.93578
-0.9324	0.16387		-0.93224	0.53297		-0.93241	0.93555
-0.9316	0.16418		-0.9314	0.53332		-0.93155	0.9356
-0.93067	0.16455		-0.93064	0.53384		-0.93069	0.93598
-0.92971	0.16333		-0.92984	0.53371		-0.92985	0.93604
-0.92894	0.1628		-0.92893	0.53336		-0.92906	0.93542
-0.92819	0.16362		-0.92804	0.53225		-0.92823	0.93502
-0.92736	0.16376		-0.9272	0.53142		-0.92737	0.93533
-0.92656	0.16398		-0.92637	0.53202		-0.92651	0.9352
-0.92563	0.16414		-0.92559	0.53259		-0.92564	0.93566
-0.92467	0.16253		-0.9248	0.53256		-0.92481	0.93544
-0.92391	0.16203		-0.92389	0.53234		-0.92402	0.93543
-0.92315	0.16286		-0.923	0.53114		-0.92319	0.93544
-0.92232	0.16264		-0.92215	0.53022		-0.92233	0.93487
-0.92152	0.16322		-0.92132	0.53093		-0.92147	0.93474
-0.92059	0.16336		-0.92055	0.53168		-0.9206	0.93529
-0.91964	0.16159		-0.91975	0.53173		-0.91977	0.93578
-0.91887	0.16091		-0.91884	0.53171		-0.91898	0.93557
-0.91811	0.16164		-0.91795	0.53021		-0.91815	0.93551
-0.91728	0.16118		-0.91711	0.52922		-0.91729	0.93524
-0.91648	0.16177		-0.91628	0.53003		-0.91643	0.9349
-0.91555	0.16184		-0.91551	0.53063		-0.91556	0.93528
-0.91459	0.16018		-0.91471	0.53078		-0.91473	0.93544
-0.91383	0.15954		-0.9138	0.53063		-0.91394	0.93528
-0.91307	0.16031		-0.91291	0.52915		-0.91311	0.93535
-0.91224	0.1599		-0.91207	0.52801		-0.91225	0.93494
-0.91144	0.16016		-0.91124	0.52875		-0.9114	0.93455
-0.91051	0.16021		-0.91047	0.52918		-0.91053	0.93498
-0.90955	0.15869		-0.90967	0.52952		-0.9097	0.93532
-0.90879	0.15826		-0.90876	0.52932		-0.90891	0.93485
-0.90803	0.15914		-0.90786	0.5277		-0.90808	0.93505
-0.9072	0.15895		-0.90703	0.52663		-0.90722	0.93456
-0.9064	0.15899		-0.9062	0.52718		-0.90637	0.93431
-0.90547	0.15908		-0.90543	0.52763		-0.90549	0.93437
-0.90451	0.15778		-0.90463	0.5279		-0.90467	0.9346
-0.90375	0.15733		-0.90372	0.5278		-0.90389	0.93429
-0.90299	0.15823		-0.90282	0.52637		-0.90305	0.93439
-0.90215	0.15846		-0.90199	0.52532		-0.90219	0.93397
-0.90135	0.15839		-0.90116	0.5258		-0.90134	0.93376
-0.90042	0.15843		-0.90039	0.52616		-0.90046	0.93474
-0.89947	0.15703		-0.89959	0.52646		-0.89964	0.93502
-0.89871	0.15658		-0.89868	0.52624		-0.89885	0.93503
-0.89794	0.15766		-0.89778	0.52504		-0.89801	0.93482
-0.89711	0.15806		-0.89695	0.52424		-0.89716	0.93498
-0.89631	0.15771		-0.89612	0.52467		-0.8963	0.93476
-0.89538	0.1578		-0.89535	0.52497		-0.89542	0.93528
-0.89442	0.15676		-0.89454	0.52506		-0.8946	0.93561
-0.89366	0.1562		-0.89363	0.52493		-0.89381	0.93548
-0.89289	0.1574		-0.89274	0.52374		-0.89297	0.9352
-0.89206	0.15779		-0.8919	0.52319		-0.89211	0.9345
-0.89127	0.15782		-0.89108	0.52347		-0.89126	0.9344
-0.89033	0.15766		-0.8903	0.52377		-0.89039	0.93496
-0.88938	0.15587		-0.8895	0.52381		-0.88956	0.9353
-0.88862	0.15525		-0.88858	0.52359		-0.88878	0.93519
-0.88785	0.15641		-0.88769	0.5226		-0.88794	0.93476
-0.88701	0.15647		-0.88686	0.52231		-0.88708	0.93436
-0.88622	0.15652		-0.88604	0.52253		-0.88623	0.93434
-0.88529	0.15638		-0.88527	0.52279		-0.88535	0.93447
-0.88433	0.15419		-0.88446	0.52302		-0.88453	0.93469
-0.88358	0.15374		-0.88354	0.52255		-0.88375	0.93483
-0.8828	0.1546		-0.88265	0.52173		-0.8829	0.93417
-0.88197	0.15484		-0.88182	0.52145		-0.88204	0.93363
-0.88118	0.1557		-0.881	0.52168		-0.88119	0.93377
-0.88024	0.15569		-0.88023	0.52189		-0.88031	0.93388
-0.87929	0.15349		-0.87942	0.52218		-0.87948	0.93422
-0.87854	0.15335		-0.8785	0.52146		-0.8787	0.93446
-0.87776	0.15375		-0.87761	0.52076		-0.87786	0.9338
-0.87693	0.1537		-0.87678	0.52035		-0.877	0.93389
-0.87614	0.15494		-0.87596	0.52039		-0.87615	0.93422
-0.8752	0.15488		-0.87519	0.52079		-0.87527	0.93408
-0.87425	0.15283		-0.87438	0.52115		-0.87445	0.93441
-0.8735	0.15249		-0.87346	0.52031		-0.87367	0.93451
-0.87272	0.15279		-0.87257	0.51957		-0.87282	0.93397
-0.8719	0.15269		-0.87174	0.51926		-0.87196	0.93409
-0.8711	0.15397		-0.87092	0.51913		-0.87111	0.93431
-0.87016	0.15385		-0.87015	0.51959		-0.87023	0.93419
-0.86922	0.15206		-0.86934	0.51992		-0.86941	0.93453
-0.86846	0.15187		-0.86842	0.51898		-0.86863	0.9345
-0.86769	0.15227		-0.86753	0.51845		-0.86778	0.93371
-0.86686	0.15221		-0.86671	0.5182		-0.86692	0.93386
-0.86606	0.1535		-0.86589	0.51778		-0.86607	0.93416
-0.86512	0.15358		-0.86511	0.51837		-0.86518	0.93402
-0.86418	0.15171		-0.8643	0.51855		-0.86436	0.93412
-0.86342	0.15179		-0.86338	0.51774		-0.86358	0.93402
-0.86265	0.15215		-0.86249	0.51722		-0.86274	0.93343
-0.86182	0.15225		-0.86167	0.51707		-0.86188	0.93347
-0.86102	0.15381		-0.86085	0.51651		-0.86102	0.93381
-0.86009	0.15402		-0.86007	0.51716		-0.86014	0.93382
-0.85914	0.15202		-0.85925	0.51703		-0.85932	0.93382
-0.85838	0.15206		-0.85834	0.51626		-0.85854	0.93379
-0.85761	0.15242		-0.85745	0.51602		-0.8577	0.93314
-0.85678	0.15248		-0.85663	0.51588		-0.85684	0.93349
-0.85598	0.15424		-0.85581	0.5154		-0.85598	0.93371
-0.85504	0.15447		-0.85503	0.51569		-0.85509	0.9337
-0.8541	0.15239		-0.85421	0.51555		-0.85427	0.93355
-0.85334	0.15233		-0.85329	0.51458		-0.85349	0.93367
-0.85256	0.1525		-0.85241	0.51437		-0.85265	0.93322
-0.85174	0.15238		-0.85158	0.51434		-0.85179	0.93313
-0.85094	0.15379		-0.85077	0.5139		-0.85093	0.93342
-0.85	0.15397		-0.84999	0.51406		-0.85005	0.93338
-0.84906	0.15185		-0.84917	0.51387		-0.84923	0.93314
-0.8483	0.15164		-0.84825	0.51278		-0.84845	0.93297
-0.84752	0.15169		-0.84736	0.51259		-0.84761	0.93275
-0.8467	0.15104		-0.84654	0.51257		-0.84675	0.9328
-0.8459	0.15224		-0.84572	0.51214		-0.84589	0.93318
-0.84495	0.15225		-0.84494	0.51224		-0.84501	0.93305
-0.84402	0.14994		-0.84412	0.51214		-0.84419	0.93254
-0.84326	0.14942		-0.84321	0.51111		-0.84341	0.9325
-0.84248	0.14984		-0.84232	0.51098		-0.84257	0.93252
-0.84165	0.14889		-0.84149	0.5109		-0.84171	0.93262
-0.84086	0.14991		-0.84068	0.5105		-0.84086	0.93302
-0.83991	0.15005		-0.83989	0.51058		-0.83997	0.93307
-0.83898	0.14831		-0.83907	0.51045		-0.83914	0.93254
-0.83822	0.14806		-0.83815	0.5096		-0.83837	0.93231
-0.83744	0.14878		-0.83727	0.50944		-0.83753	0.93231
-0.83661	0.14792		-0.83644	0.50934		-0.83667	0.93255
-0.83581	0.14912		-0.83563	0.5089		-0.83581	0.93289
-0.83487	0.14955		-0.83485	0.50874		-0.83492	0.93321
-0.83393	0.14785		-0.83402	0.50855		-0.8341	0.93261
-0.83317	0.14788		-0.8331	0.50786		-0.83333	0.93219
-0.83239	0.14873		-0.83222	0.50762		-0.83248	0.93239
-0.83157	0.14789		-0.8314	0.50763		-0.83163	0.93238
-0.83077	0.14852		-0.83058	0.50699		-0.83077	0.93257
-0.82983	0.14904		-0.8298	0.50667		-0.82988	0.93312
-0.82889	0.14723		-0.82898	0.50649		-0.82906	0.93249
-0.82814	0.14712		-0.82806	0.50603		-0.82829	0.9318
-0.82735	0.14791		-0.82717	0.50565		-0.82745	0.932
-0.82654	0.14711		-0.82635	0.50583		-0.82659	0.93168
-0.82574	0.14758		-0.82554	0.50535		-0.82573	0.9317
-0.82479	0.14829		-0.82476	0.50497		-0.82484	0.93238
-0.82386	0.14647		-0.82394	0.50473		-0.82402	0.93172
-0.8231	0.14628		-0.82302	0.50431		-0.82324	0.93115
-0.82231	0.147		-0.82213	0.50394		-0.8224	0.93155
-0.8215	0.14601		-0.82131	0.50401		-0.82155	0.9311
-0.82069	0.14653		-0.8205	0.50369		-0.82069	0.93128
-0.81975	0.14741		-0.81971	0.50318		-0.8198	0.93204
-0.81881	0.14569		-0.81889	0.50303		-0.81898	0.93138
-0.81805	0.14576		-0.81797	0.50259		-0.8182	0.93074
-0.81727	0.14651		-0.81708	0.50216		-0.81736	0.93143
-0.81645	0.14523		-0.81627	0.50209		-0.81651	0.93108
-0.81565	0.14572		-0.81545	0.50178		-0.81566	0.93129
-0.8147	0.14649		-0.81467	0.50118		-0.81476	0.93216
-0.81377	0.14486		-0.81385	0.5014		-0.81394	0.9313
-0.81301	0.14509		-0.81293	0.50107		-0.81317	0.93055
-0.81223	0.14558		-0.81204	0.50058		-0.81233	0.93117
-0.81141	0.14423		-0.81122	0.50039		-0.81147	0.93088
-0.81061	0.14461		-0.81042	0.50019		-0.81062	0.93114
-0.80966	0.14492		-0.80963	0.49948		-0.80973	0.93213
-0.80873	0.14315		-0.80881	0.50002		-0.80891	0.93122
-0.80797	0.14366		-0.80789	0.49978		-0.80813	0.93045
-0.80719	0.14398		-0.807	0.49923		-0.80729	0.93088
-0.80637	0.14264		-0.80618	0.49898		-0.80643	0.9306
-0.80557	0.14305		-0.80537	0.49855		-0.80558	0.93105
-0.80462	0.14313		-0.80459	0.49803		-0.80468	0.93202
-0.80369	0.14139		-0.80377	0.49864		-0.80386	0.93108
-0.80292	0.14197		-0.80284	0.49852		-0.80309	0.93018
-0.80214	0.14213		-0.80195	0.49781		-0.80224	0.93062
-0.80133	0.14087		-0.80114	0.4975		-0.80139	0.93042
-0.80052	0.14137		-0.80033	0.49683		-0.80054	0.93098
-0.79958	0.1414		-0.79955	0.4964		-0.79964	0.93198
-0.79864	0.13995		-0.79873	0.49704		-0.79882	0.93118
-0.79788	0.14072		-0.7978	0.497		-0.79805	0.93006
-0.7971	0.14071		-0.79691	0.49635		-0.79721	0.9304
-0.79629	0.14011		-0.7961	0.49589		-0.79635	0.93031
-0.79549	0.14033		-0.79529	0.49523		-0.7955	0.93089
-0.79454	0.14048		-0.79451	0.49475		-0.7946	0.93195
-0.79361	0.13923		-0.79369	0.49552		-0.79378	0.93125
-0.79284	0.14038		-0.79277	0.49551		-0.79301	0.93007
-0.79207	0.14011		-0.79188	0.49484		-0.79216	0.93023
-0.79126	0.13913		-0.79107	0.49427		-0.79131	0.93006
-0.79045	0.14005		-0.79026	0.49372		-0.79046	0.93056
-0.7895	0.14014		-0.78948	0.4933		-0.78956	0.93164
-0.78857	0.13901		-0.78865	0.49409		-0.78874	0.93092
-0.7878	0.13957		-0.78773	0.49402		-0.78797	0.92974
-0.78703	0.13949		-0.78684	0.49325		-0.78712	0.92982
-0.78622	0.13865		-0.78603	0.49281		-0.78627	0.92956
-0.78541	0.13966		-0.78522	0.49212		-0.78542	0.92994
-0.78446	0.13792		-0.78444	0.49187		-0.78451	0.9309
-0.78353	0.1386		-0.78362	0.49259		-0.78369	0.9302
-0.78277	0.13941		-0.78269	0.49273		-0.78293	0.92908
-0.782	0.13846		-0.7818	0.49192		-0.78208	0.92913
-0.78119	0.13771		-0.78099	0.49158		-0.78123	0.92894
-0.78037	0.1385		-0.78019	0.49117		-0.78037	0.92935
-0.77942	0.13705		-0.7794	0.49103		-0.77947	0.93014
-0.77848	0.13797		-0.77858	0.49173		-0.77865	0.92936
-0.77772	0.13873		-0.77766	0.49167		-0.77789	0.92846
-0.77695	0.13793		-0.77677	0.49103		-0.77703	0.92854
-0.77614	0.13861		-0.77596	0.49051		-0.77619	0.9283
-0.77533	0.1378		-0.77516	0.49004		-0.77534	0.92875
-0.77438	0.13659		-0.77437	0.48964		-0.77443	0.92923
-0.77344	0.13752		-0.77355	0.49035		-0.77361	0.92846
-0.77268	0.13816		-0.77263	0.49028		-0.77285	0.9276
-0.77191	0.13725		-0.77173	0.48921		-0.77199	0.92757
-0.77111	0.13786		-0.77092	0.48861		-0.77114	0.92734
-0.7703	0.1374		-0.77012	0.48822		-0.77029	0.92791
-0.76935	0.13608		-0.76933	0.488		-0.76938	0.92827
-0.7684	0.13681		-0.76851	0.48864		-0.76856	0.92755
-0.76764	0.13722		-0.76759	0.4887		-0.7678	0.92705
-0.76687	0.13608		-0.76669	0.48774		-0.76695	0.92685
-0.76607	0.13662		-0.76588	0.48726		-0.7661	0.9269
-0.76526	0.13625		-0.76508	0.48701		-0.76525	0.92746
-0.76431	0.13504		-0.7643	0.48674		-0.76433	0.92767
-0.76336	0.13625		-0.76347	0.48737		-0.76352	0.92701
-0.7626	0.13634		-0.76255	0.48755		-0.76275	0.92682
-0.76183	0.13514		-0.76166	0.48636		-0.7619	0.92657
-0.76103	0.13551		-0.76084	0.48591		-0.76105	0.92661
-0.76021	0.13504		-0.76004	0.4857		-0.7602	0.9272
-0.75927	0.13412		-0.75926	0.48548		-0.75929	0.92704
-0.75832	0.1358		-0.75844	0.48573		-0.75847	0.92655
-0.75756	0.13568		-0.75752	0.48581		-0.75771	0.92636
-0.75679	0.13472		-0.75663	0.48459		-0.75685	0.92625
-0.75598	0.13491		-0.75581	0.48417		-0.75601	0.92649
-0.75517	0.1342		-0.75501	0.48405		-0.75516	0.92702
-0.75422	0.13348		-0.75423	0.48392		-0.75425	0.9265
-0.75328	0.13494		-0.7534	0.4842		-0.75343	0.92612
-0.75251	0.13485		-0.75248	0.48439		-0.75266	0.9259
-0.75175	0.13401		-0.75159	0.48305		-0.75181	0.92573
-0.75094	0.13417		-0.75077	0.4826		-0.75097	0.9261
-0.75013	0.13349		-0.74997	0.48269		-0.75012	0.92642
-0.74918	0.13288		-0.74919	0.48267		-0.74921	0.92568
-0.74824	0.13392		-0.74836	0.48271		-0.74839	0.92507
-0.74748	0.13385		-0.74745	0.48286		-0.74762	0.92487
-0.74671	0.13325		-0.74655	0.48156		-0.74677	0.92477
-0.74591	0.13338		-0.74573	0.48097		-0.74592	0.92523
-0.74509	0.1329		-0.74493	0.48108		-0.74508	0.92532
-0.74414	0.13251		-0.74415	0.48099		-0.74416	0.9246
-0.7432	0.13345		-0.74332	0.48104		-0.74335	0.92401
-0.74243	0.13316		-0.74241	0.48134		-0.74258	0.92391
-0.74167	0.13252		-0.74151	0.48004		-0.74173	0.92387
-0.74087	0.13255		-0.74069	0.47946		-0.74089	0.9245
-0.74006	0.13226		-0.73989	0.47964		-0.74004	0.9247
-0.73911	0.13246		-0.73911	0.47951		-0.73912	0.92378
-0.73816	0.13305		-0.73829	0.47972		-0.73831	0.9233
-0.73739	0.13278		-0.73737	0.48008		-0.73755	0.9233
-0.73663	0.13213		-0.73648	0.47887		-0.73669	0.92357
-0.73583	0.13191		-0.73565	0.47801		-0.73585	0.92425
-0.73501	0.13174		-0.73485	0.47833		-0.735	0.92462
-0.73407	0.13209		-0.73408	0.47797		-0.73409	0.92355
-0.73312	0.13271		-0.73325	0.47828		-0.73328	0.92309
-0.73235	0.1325		-0.73233	0.47834		-0.73251	0.9231
-0.73159	0.13182		-0.73144	0.47717		-0.73165	0.92347
-0.73078	0.13106		-0.73061	0.4761		-0.73081	0.92422
-0.72997	0.1313		-0.72981	0.47606		-0.72996	0.92454
-0.72903	0.13156		-0.72904	0.47561		-0.72905	0.92344
-0.72808	0.13184		-0.7282	0.47576		-0.72824	0.92299
-0.72731	0.13152		-0.72729	0.47599		-0.72747	0.92295
-0.72655	0.13054		-0.7264	0.47485		-0.72662	0.92314
-0.72574	0.13015		-0.72556	0.47392		-0.72577	0.92413
-0.72493	0.13023		-0.72477	0.47379		-0.72492	0.92426
-0.72398	0.1306		-0.72399	0.47364		-0.72401	0.92346
-0.72304	0.13082		-0.72316	0.47362		-0.7232	0.92294
-0.72227	0.13052		-0.72224	0.474		-0.72244	0.92304
-0.7215	0.1296		-0.72136	0.47337		-0.72158	0.92328
-0.72069	0.12917		-0.72052	0.47256		-0.72073	0.92427
-0.71988	0.12908		-0.71973	0.47226		-0.71988	0.9242
-0.71893	0.12967		-0.71895	0.47199		-0.71897	0.92345
-0.71799	0.13025		-0.71812	0.47189		-0.71816	0.92296
-0.71723	0.1299		-0.7172	0.47226		-0.7174	0.92296
-0.71646	0.12905		-0.71632	0.47161		-0.71655	0.92352
-0.71565	0.1285		-0.71549	0.47069		-0.7157	0.92419
-0.71483	0.12848		-0.71469	0.4704		-0.71484	0.92404
-0.71389	0.1288		-0.71391	0.4702		-0.71393	0.92334
-0.71295	0.12914		-0.71307	0.46985		-0.71312	0.92289
-0.71218	0.12888		-0.71216	0.47		-0.71236	0.92283
-0.71142	0.12817		-0.71127	0.46964		-0.71151	0.92347
-0.7106	0.12738		-0.71044	0.46889		-0.71065	0.92391
-0.70979	0.12729		-0.70964	0.46858		-0.7098	0.92375
-0.70884	0.12745		-0.70886	0.46826		-0.70889	0.92316
-0.7079	0.12778		-0.70802	0.46809		-0.70808	0.92248
-0.70714	0.12745		-0.70711	0.46836		-0.70732	0.92249
-0.70638	0.12649		-0.70622	0.46792		-0.70647	0.92312
-0.70556	0.12623		-0.70539	0.46717		-0.70561	0.92311
-0.70474	0.12629		-0.7046	0.46695		-0.70476	0.92279
-0.7038	0.12675		-0.70382	0.46653		-0.70384	0.92241
-0.70286	0.12696		-0.70298	0.4663		-0.70303	0.92172
-0.7021	0.12669		-0.70207	0.4662		-0.70228	0.92191
-0.70134	0.12595		-0.70118	0.46573		-0.70143	0.92254
-0.70053	0.12612		-0.70035	0.4652		-0.70057	0.92235
-0.69971	0.12598		-0.69955	0.46475		-0.69972	0.92213
-0.69876	0.12663		-0.69878	0.46422		-0.6988	0.92183
-0.69782	0.12699		-0.69793	0.46427		-0.69799	0.92146
-0.69706	0.12648		-0.69702	0.46407		-0.69724	0.92197
-0.6963	0.12554		-0.69614	0.46343		-0.69639	0.92265
-0.69548	0.12548		-0.69531	0.4633		-0.69553	0.92232
-0.69466	0.12541		-0.69452	0.46285		-0.69468	0.92211
-0.69372	0.1261		-0.69374	0.46258		-0.69376	0.92188
-0.69278	0.12624		-0.69289	0.46272		-0.69295	0.92161
-0.69202	0.1255		-0.69198	0.46228		-0.6922	0.92209
-0.69126	0.12463		-0.6911	0.46184		-0.69135	0.92282
-0.69044	0.12423		-0.69027	0.4617		-0.69049	0.92254
-0.68962	0.12424		-0.68948	0.46112		-0.68964	0.92167
-0.68867	0.12452		-0.68869	0.46088		-0.68872	0.92165
-0.68773	0.12479		-0.68785	0.46083		-0.6879	0.92127
-0.68698	0.12389		-0.68694	0.46017		-0.68716	0.92171
-0.68621	0.12315		-0.68606	0.45975		-0.6863	0.9224
-0.6854	0.12288		-0.68523	0.45958		-0.68545	0.92188
-0.68458	0.12272		-0.68444	0.45897		-0.6846	0.92102
-0.68364	0.12247		-0.68365	0.45879		-0.68367	0.92123
-0.6827	0.1231		-0.6828	0.45849		-0.68286	0.92084
-0.68194	0.12246		-0.6819	0.45795		-0.68212	0.92115
-0.68118	0.12189		-0.68102	0.45753		-0.68126	0.9221
-0.68037	0.12204		-0.68019	0.4575		-0.68041	0.92131
-0.67954	0.12166		-0.6794	0.45703		-0.67956	0.92063
-0.6786	0.12167		-0.67861	0.45684		-0.67863	0.92083
-0.67766	0.12259		-0.67777	0.45668		-0.67782	0.92051
-0.6769	0.12213		-0.67686	0.45625		-0.67707	0.92105
-0.67614	0.12179		-0.67598	0.45556		-0.67622	0.92192
-0.67533	0.1224		-0.67515	0.4555		-0.67537	0.92104
-0.67451	0.12162		-0.67436	0.45511		-0.67451	0.92037
-0.67356	0.12154		-0.67357	0.45477		-0.67359	0.92037
-0.67262	0.12213		-0.67273	0.4546		-0.67277	0.92019
-0.67186	0.12168		-0.67182	0.45392		-0.67203	0.92065
-0.67111	0.12159		-0.67094	0.45308		-0.67118	0.92123
-0.6703	0.12226		-0.67011	0.453		-0.67033	0.92048
-0.66947	0.12152		-0.66932	0.45271		-0.66947	0.91968
-0.66853	0.12094		-0.66853	0.45222		-0.66855	0.91968
-0.66759	0.12119		-0.66769	0.45222		-0.66773	0.91936
-0.66683	0.12053		-0.66677	0.45133		-0.66699	0.91953
-0.66607	0.12069		-0.66589	0.45044		-0.66613	0.92007
-0.66527	0.1215		-0.66507	0.45052		-0.66529	0.91938
-0.66444	0.12121		-0.66428	0.45037		-0.66443	0.91851
-0.6635	0.12042		-0.66349	0.45		-0.66351	0.91852
-0.66256	0.12071		-0.66265	0.45014		-0.6627	0.91833
-0.66179	0.11996		-0.66174	0.4492		-0.66195	0.9184
-0.66103	0.12002		-0.66086	0.44816		-0.6611	0.919
-0.66023	0.12115		-0.66003	0.44833		-0.66025	0.9181
-0.65941	0.12107		-0.65924	0.44828		-0.6594	0.91746
-0.65847	0.12042		-0.65846	0.44817		-0.65847	0.91771
-0.65752	0.12046		-0.65762	0.4485		-0.65766	0.9176
-0.65675	0.11985		-0.65671	0.44719		-0.65691	0.91757
-0.656	0.11967		-0.65583	0.44621		-0.65606	0.91811
-0.6552	0.12094		-0.655	0.44638		-0.65521	0.9173
-0.65438	0.12061		-0.65421	0.44618		-0.65435	0.91693
-0.65343	0.12005		-0.65342	0.44618		-0.65343	0.91725
-0.65249	0.11986		-0.65258	0.44647		-0.65262	0.91705
-0.65172	0.11914		-0.65167	0.44537		-0.65187	0.91719
-0.65096	0.119		-0.65078	0.4445		-0.65102	0.91744
-0.65016	0.11983		-0.64996	0.44456		-0.65017	0.91664
-0.64934	0.11953		-0.64917	0.44455		-0.64931	0.91629
-0.64839	0.11853		-0.64838	0.44474		-0.64839	0.91686
-0.64744	0.11849		-0.64754	0.4449		-0.64758	0.91659
-0.64667	0.11781		-0.64662	0.44376		-0.64683	0.91658
-0.64592	0.11781		-0.64574	0.44299		-0.64598	0.91648
-0.64511	0.11847		-0.64492	0.44284		-0.64513	0.91577
-0.6443	0.11826		-0.64412	0.44271		-0.64427	0.91552
-0.64335	0.11701		-0.64334	0.44269		-0.64335	0.91609
-0.6424	0.11686		-0.64249	0.44257		-0.64254	0.91582
-0.64163	0.11657		-0.64158	0.44148		-0.6418	0.91589
-0.64088	0.11669		-0.6407	0.44038		-0.64094	0.91552
-0.64007	0.11776		-0.63987	0.44032		-0.64009	0.91489
-0.63925	0.1173		-0.63908	0.44017		-0.63923	0.91478
-0.63831	0.11618		-0.6383	0.44024		-0.63831	0.91544
-0.63736	0.11586		-0.63745	0.44012		-0.6375	0.91535
-0.63659	0.11575		-0.63654	0.43903		-0.63676	0.91514
-0.63583	0.11584		-0.63566	0.43812		-0.63591	0.91472
-0.63503	0.11716		-0.63483	0.43812		-0.63505	0.91408
-0.63421	0.1168		-0.63404	0.43792		-0.63419	0.91392
-0.63327	0.11589		-0.63326	0.43799		-0.63327	0.91431
-0.63232	0.11516		-0.63241	0.43804		-0.63246	0.91435
-0.63154	0.11494		-0.6315	0.43693		-0.63172	0.91442
-0.63079	0.11498		-0.63062	0.43599		-0.63087	0.91401
-0.62998	0.11588		-0.62979	0.43601		-0.63001	0.91339
-0.62918	0.11565		-0.629	0.43587		-0.62915	0.91305
-0.62823	0.11459		-0.62822	0.43604		-0.62823	0.91358
-0.62727	0.1136		-0.62737	0.43605		-0.62742	0.91394
-0.6265	0.11298		-0.62645	0.43481		-0.62668	0.91396
-0.62575	0.11294		-0.62557	0.43421		-0.62583	0.91368
-0.62494	0.11328		-0.62474	0.43433		-0.62498	0.91339
-0.62413	0.11351		-0.62395	0.43406		-0.62412	0.91308
-0.6232	0.11254		-0.62318	0.43428		-0.62319	0.91321
-0.62224	0.11176		-0.62232	0.43449		-0.62238	0.91333
-0.62146	0.11135		-0.62141	0.43326		-0.62164	0.91336
-0.62071	0.11109		-0.62053	0.43278		-0.62079	0.91335
-0.61991	0.11127		-0.6197	0.43304		-0.61994	0.913
-0.6191	0.11164		-0.61891	0.43262		-0.61908	0.91241
-0.61816	0.111		-0.61813	0.43293		-0.61815	0.91259
-0.6172	0.1104		-0.61728	0.43305		-0.61734	0.91273
-0.61642	0.11028		-0.61636	0.43184		-0.6166	0.91274
-0.61567	0.10948		-0.61549	0.43151		-0.61576	0.91272
-0.61486	0.10957		-0.61466	0.43161		-0.6149	0.91314
-0.61405	0.10963		-0.61387	0.43094		-0.61404	0.91279
-0.61312	0.109		-0.61309	0.43114		-0.61311	0.91297
-0.61216	0.10873		-0.61223	0.43121		-0.61229	0.91309
-0.61138	0.10861		-0.61131	0.42982		-0.61155	0.9132
-0.61063	0.10784		-0.61044	0.42959		-0.61071	0.91315
-0.60982	0.10813		-0.60961	0.42963		-0.60985	0.91371
-0.60901	0.10807		-0.60882	0.42863		-0.60899	0.91326
-0.60808	0.10744		-0.60804	0.42873		-0.60806	0.91323
-0.60712	0.10779		-0.60718	0.42861		-0.60724	0.91327
-0.60634	0.10744		-0.60627	0.42746		-0.60651	0.91286
-0.60559	0.10687		-0.6054	0.42727		-0.60566	0.91285
-0.60478	0.10726		-0.60457	0.42723		-0.60481	0.9134
-0.60397	0.10703		-0.60378	0.42617		-0.60394	0.91274
-0.60304	0.10625		-0.603	0.42636		-0.60301	0.91252
-0.60208	0.10686		-0.60214	0.42622		-0.6022	0.91281
-0.6013	0.10686		-0.60123	0.425		-0.60146	0.91213
-0.60055	0.10609		-0.60036	0.42475		-0.60061	0.91229
-0.59973	0.10654		-0.59953	0.42458		-0.59976	0.9129
-0.59893	0.10616		-0.59874	0.42345		-0.5989	0.91232
-0.598	0.10578		-0.59796	0.42344		-0.59796	0.91177
-0.59704	0.10628		-0.5971	0.42323		-0.59715	0.91194
-0.59626	0.10607		-0.59619	0.42234		-0.59641	0.91146
-0.59551	0.10518		-0.59531	0.42212		-0.59557	0.91177
-0.59469	0.10583		-0.59448	0.42192		-0.59472	0.9123
-0.59389	0.10548		-0.5937	0.421		-0.59385	0.91159
-0.59296	0.10492		-0.59292	0.42111		-0.59292	0.91117
-0.592	0.10572		-0.59205	0.42111		-0.5921	0.91108
-0.59123	0.10555		-0.59115	0.42014		-0.59136	0.91046
-0.59047	0.10447		-0.59027	0.42005		-0.59052	0.91103
-0.58966	0.10465		-0.58944	0.41989		-0.58967	0.91162
-0.58885	0.10443		-0.58866	0.41909		-0.5888	0.91104
-0.58793	0.10406		-0.58787	0.41912		-0.58787	0.91021
-0.58697	0.10519		-0.58701	0.41921		-0.58705	0.90989
-0.58619	0.1048		-0.5861	0.41817		-0.58632	0.90969
-0.58543	0.10351		-0.58523	0.41786		-0.58547	0.91014
-0.58461	0.1032		-0.5844	0.41777		-0.58462	0.91075
-0.5838	0.10288		-0.58361	0.41712		-0.58376	0.91041
-0.58288	0.10241		-0.58283	0.41745		-0.58283	0.90978
-0.58192	0.10406		-0.58196	0.41743		-0.58201	0.90927
-0.58114	0.1039		-0.58106	0.4162		-0.58127	0.90841
-0.58038	0.10297		-0.58018	0.41596		-0.58043	0.90889
-0.57956	0.10257		-0.57935	0.41582		-0.57958	0.90975
-0.57876	0.10206		-0.57857	0.4151		-0.57871	0.90977
-0.57784	0.10177		-0.57778	0.41543		-0.57778	0.9085
-0.57688	0.10365		-0.57692	0.41541		-0.57697	0.90817
-0.5761	0.10399		-0.57602	0.41417		-0.57623	0.9072
-0.57534	0.10316		-0.57514	0.41377		-0.57539	0.90753
-0.57452	0.103		-0.57431	0.41361		-0.57453	0.90816
-0.57371	0.10225		-0.57352	0.41301		-0.57367	0.90818
-0.5728	0.1019		-0.57274	0.41337		-0.57274	0.90777
-0.57184	0.10314		-0.57188	0.41324		-0.57193	0.90741
-0.57105	0.10342		-0.57097	0.41196		-0.57118	0.90646
-0.57029	0.1028		-0.5701	0.41157		-0.57034	0.90647
-0.56947	0.1028		-0.56927	0.41159		-0.56949	0.90753
-0.56866	0.10204		-0.56848	0.41091		-0.56862	0.90748
-0.56775	0.10197		-0.5677	0.4112		-0.56769	0.90724
-0.56679	0.10314		-0.56684	0.411		-0.56688	0.90687
-0.566	0.10319		-0.56594	0.40963		-0.56614	0.90617
-0.56525	0.10282		-0.56506	0.40907		-0.56529	0.90618
-0.56442	0.10305		-0.56423	0.40935		-0.56444	0.90619
-0.56362	0.1028		-0.56345	0.40864		-0.56357	0.90605
-0.56271	0.10315		-0.56266	0.40888		-0.56265	0.90576
-0.56175	0.10367		-0.5618	0.40855		-0.56184	0.90547
-0.56096	0.10394		-0.5609	0.40715		-0.5611	0.9046
-0.56021	0.1034		-0.56002	0.40672		-0.56025	0.90438
-0.55938	0.10311		-0.55919	0.40699		-0.5594	0.9043
-0.55858	0.10284		-0.55841	0.40648		-0.55853	0.90443
-0.55766	0.10322		-0.55762	0.40676		-0.55761	0.90412
-0.5567	0.10326		-0.55676	0.4066		-0.5568	0.90372
-0.55591	0.10364		-0.55585	0.40501		-0.55606	0.90348
-0.55516	0.10287		-0.55498	0.40459		-0.55522	0.90329
-0.55433	0.102		-0.55415	0.40487		-0.55437	0.90319
-0.55353	0.10197		-0.55336	0.4046		-0.5535	0.9032
-0.55262	0.1022		-0.55258	0.40498		-0.55258	0.90314
-0.55165	0.10229		-0.55172	0.40491		-0.55178	0.9029
-0.55086	0.10207		-0.55081	0.40322		-0.55103	0.90269
-0.55011	0.10183		-0.54994	0.40294		-0.55019	0.9023
-0.54929	0.10083		-0.54911	0.40314		-0.54934	0.90225
-0.54848	0.1008		-0.54832	0.40278		-0.54847	0.90238
-0.54758	0.10051		-0.54754	0.40332		-0.54755	0.90241
-0.54661	0.10102		-0.54668	0.4034		-0.54674	0.9023
-0.54582	0.1015		-0.54577	0.40169		-0.546	0.90204
-0.54507	0.10113		-0.5449	0.40127		-0.54515	0.90167
-0.54425	0.10003		-0.54407	0.40122		-0.5443	0.90164
-0.54344	0.10024		-0.54328	0.40074		-0.54343	0.90174
-0.54253	0.10044		-0.54249	0.40139		-0.54251	0.90169
-0.54157	0.10024		-0.54164	0.40139		-0.54171	0.90174
-0.54078	0.10054		-0.54073	0.39988		-0.54096	0.9014
-0.54003	0.10052		-0.53985	0.39952		-0.54012	0.90099
-0.5392	0.09987		-0.53903	0.39929		-0.53927	0.90109
-0.5384	0.09972		-0.53824	0.39869		-0.5384	0.90099
-0.53749	0.09947		-0.53746	0.39926		-0.53748	0.901
-0.53653	0.09947		-0.5366	0.39933		-0.53667	0.90127
-0.53574	0.10005		-0.53569	0.39816		-0.53592	0.90078
-0.53499	0.09979		-0.53482	0.39783		-0.53507	0.90027
-0.53416	0.09948		-0.534	0.39746		-0.53422	0.90028
-0.53336	0.09959		-0.53321	0.39663		-0.53335	0.9001
-0.53246	0.09951		-0.53243	0.39694		-0.53243	0.90013
-0.53149	0.09902		-0.53157	0.39705		-0.53162	0.90033
-0.5307	0.09924		-0.53066	0.39612		-0.53088	0.89976
-0.52996	0.0991		-0.52979	0.39572		-0.53003	0.89928
-0.52913	0.09899		-0.52896	0.39533		-0.52917	0.89933
-0.52833	0.09909		-0.52818	0.39431		-0.5283	0.89889
-0.52742	0.09875		-0.52739	0.39454		-0.52739	0.89909
-0.52645	0.09801		-0.52653	0.39456		-0.52658	0.89917
-0.52567	0.09799		-0.52562	0.3937		-0.52583	0.89871
-0.52492	0.09765		-0.52476	0.39326		-0.52499	0.8983
-0.52409	0.09746		-0.52393	0.39276		-0.52413	0.89833
-0.52329	0.09778		-0.52314	0.39166		-0.52326	0.89793
-0.52239	0.09745		-0.52236	0.39189		-0.52235	0.89831
-0.52141	0.09668		-0.5215	0.392		-0.52154	0.89826
-0.52063	0.09651		-0.52059	0.39116		-0.52079	0.89764
-0.51989	0.09637		-0.51972	0.39075		-0.51995	0.89764
-0.51905	0.09581		-0.5189	0.38991		-0.51909	0.89759
-0.51826	0.09624		-0.51811	0.389		-0.51822	0.89723
-0.51735	0.09554		-0.51732	0.38921		-0.51731	0.89749
-0.51638	0.09494		-0.51646	0.38939		-0.5165	0.8972
-0.5156	0.0951		-0.51555	0.38882		-0.51576	0.89646
-0.51485	0.09513		-0.51469	0.38835		-0.51491	0.8964
-0.51402	0.09455		-0.51385	0.38716		-0.51405	0.89615
-0.51323	0.09476		-0.51307	0.38643		-0.51319	0.8959
-0.51232	0.09387		-0.51229	0.38675		-0.51227	0.89613
-0.51135	0.09347		-0.51142	0.38686		-0.51147	0.8954
-0.51057	0.09415		-0.51051	0.38644		-0.51072	0.89454
-0.50982	0.09422		-0.50965	0.38586		-0.50988	0.89473
-0.50899	0.09399		-0.50882	0.38456		-0.50902	0.89454
-0.50819	0.09418		-0.50803	0.38391		-0.50815	0.89426
-0.50729	0.09323		-0.50725	0.38403		-0.50724	0.89439
-0.50631	0.09287		-0.50638	0.38415		-0.50643	0.89384
-0.50553	0.09396		-0.50548	0.38396		-0.50569	0.89305
-0.50478	0.09404		-0.50461	0.38324		-0.50484	0.89316
-0.50395	0.09418		-0.50378	0.38197		-0.50398	0.89299
-0.50316	0.09415		-0.503	0.38142		-0.50311	0.89291
-0.50225	0.09304		-0.50221	0.38125		-0.5022	0.89307
-0.50127	0.09292		-0.50135	0.38123		-0.50139	0.89241
-0.50049	0.09421		-0.50044	0.38119		-0.50064	0.89169
-0.49974	0.09418		-0.49958	0.38037		-0.4998	0.89181
-0.49891	0.09441		-0.49874	0.3793		-0.49894	0.89176
-0.49812	0.09444		-0.49796	0.37888		-0.49807	0.89149
-0.49721	0.09336		-0.49718	0.37852		-0.49715	0.89148
-0.49623	0.09313		-0.49631	0.37838		-0.49635	0.89087
-0.49545	0.09427		-0.49541	0.37822		-0.49561	0.8903
-0.4947	0.09414		-0.49454	0.37738		-0.49476	0.89031
-0.49387	0.09443		-0.49371	0.3767		-0.4939	0.89022
-0.49308	0.09397		-0.49292	0.37637		-0.49303	0.8899
-0.49216	0.09285		-0.49214	0.37602		-0.49211	0.88976
-0.49119	0.0927		-0.49127	0.3758		-0.49131	0.88909
-0.49041	0.09358		-0.49037	0.37548		-0.49057	0.88839
-0.48965	0.09315		-0.4895	0.37448		-0.48973	0.8883
-0.48883	0.09303		-0.48867	0.37393		-0.48886	0.88829
-0.48804	0.09288		-0.48789	0.37368		-0.488	0.88811
-0.48712	0.09155		-0.48711	0.37335		-0.48708	0.88781
-0.48614	0.09131		-0.48624	0.37292		-0.48627	0.887
-0.48537	0.09208		-0.48534	0.37238		-0.48554	0.88647
-0.48461	0.092		-0.48447	0.37132		-0.4847	0.88649
-0.48379	0.09172		-0.48363	0.37069		-0.48383	0.88651
-0.483	0.09175		-0.48285	0.37065		-0.48296	0.88636
-0.48208	0.09039		-0.48207	0.37046		-0.48204	0.88617
-0.4811	0.09021		-0.4812	0.36999		-0.48123	0.88539
-0.48033	0.09103		-0.4803	0.36926		-0.4805	0.88493
-0.47957	0.09089		-0.47943	0.36826		-0.47966	0.88489
-0.47874	0.09065		-0.4786	0.36778		-0.47879	0.88486
-0.47796	0.09114		-0.47782	0.36799		-0.47792	0.88491
-0.47703	0.08989		-0.47703	0.36781		-0.477	0.88441
-0.47605	0.08969		-0.47617	0.36748		-0.47619	0.88355
-0.47528	0.09048		-0.47527	0.3667		-0.47546	0.88358
-0.47453	0.09037		-0.4744	0.36564		-0.47461	0.88361
-0.4737	0.09031		-0.47356	0.36527		-0.47375	0.88343
-0.47291	0.0909		-0.47278	0.36566		-0.47288	0.88357
-0.47198	0.08989		-0.47199	0.36557		-0.47195	0.88308
-0.471	0.08957		-0.47113	0.36514		-0.47115	0.88229
-0.47024	0.09037		-0.47023	0.36424		-0.47041	0.88239
-0.46948	0.09002		-0.46936	0.3631		-0.46957	0.88228
-0.46866	0.09011		-0.46853	0.36278		-0.46871	0.88238
-0.46787	0.09049		-0.46774	0.36306		-0.46784	0.88252
-0.46694	0.08973		-0.46695	0.36311		-0.46691	0.88145
-0.46596	0.0891		-0.46608	0.3632		-0.46611	0.88071
-0.46519	0.0896		-0.46518	0.362		-0.46537	0.88098
-0.46444	0.08902		-0.46432	0.3609		-0.46453	0.88083
-0.46361	0.08894		-0.46349	0.36078		-0.46367	0.88091
-0.46282	0.08916		-0.4627	0.36093		-0.4628	0.88107
-0.46189	0.08837		-0.46191	0.361		-0.46187	0.8801
-0.46091	0.08794		-0.46104	0.36078		-0.46106	0.87947
-0.46014	0.0882		-0.46014	0.35964		-0.46033	0.87965
-0.45939	0.08752		-0.45928	0.35875		-0.45948	0.87948
-0.45857	0.0874		-0.45845	0.35865		-0.45862	0.87979
-0.45777	0.08751		-0.45766	0.35818		-0.45775	0.87987
-0.45685	0.08651		-0.45687	0.35832		-0.45682	0.87892
-0.45587	0.08636		-0.456	0.35808		-0.45601	0.87835
-0.4551	0.0865		-0.4551	0.35692		-0.45528	0.87849
-0.45435	0.08589		-0.45423	0.35616		-0.45444	0.8783
-0.45353	0.08589		-0.45341	0.35604		-0.45358	0.87851
-0.45273	0.08565		-0.45262	0.35583		-0.4527	0.8787
-0.4518	0.0846		-0.45183	0.35609		-0.45177	0.87778
-0.45082	0.08432		-0.45096	0.35575		-0.45097	0.87708
-0.45006	0.08406		-0.45006	0.3546		-0.45024	0.87713
-0.44931	0.08371		-0.44919	0.35408		-0.44939	0.87711
-0.44848	0.08403		-0.44837	0.35403		-0.44853	0.87736
-0.44768	0.08367		-0.44758	0.35373		-0.44766	0.87755
-0.44676	0.0827		-0.44679	0.35406		-0.44673	0.87674
-0.44577	0.08234		-0.44592	0.35384		-0.44593	0.87596
-0.44501	0.08189		-0.44502	0.3527		-0.44519	0.87605
-0.44427	0.08154		-0.44415	0.35229		-0.44435	0.87599
-0.44343	0.08204		-0.44333	0.35209		-0.44349	0.87598
-0.44264	0.08191		-0.44254	0.35184		-0.44262	0.87619
-0.44171	0.08093		-0.44174	0.35199		-0.44169	0.87577
-0.44073	0.08055		-0.44088	0.3517		-0.44088	0.87486
-0.43997	0.08036		-0.43998	0.35059		-0.44014	0.87492
-0.43923	0.08005		-0.43911	0.35025		-0.4393	0.87489
-0.43839	0.0808		-0.43829	0.35002		-0.43844	0.87487
-0.4376	0.08062		-0.4375	0.34962		-0.43757	0.87521
-0.43667	0.07974		-0.4367	0.34976		-0.43664	0.87488
-0.43569	0.07944		-0.43583	0.34961		-0.43584	0.87391
-0.43493	0.07924		-0.43494	0.34855		-0.4351	0.87444
-0.43419	0.07899		-0.43407	0.34824		-0.43426	0.87448
-0.43335	0.07986		-0.43325	0.34764		-0.4334	0.87433
-0.43256	0.07933		-0.43246	0.34718		-0.43253	0.87484
-0.43163	0.07835		-0.43165	0.34718		-0.43161	0.87458
-0.43064	0.07817		-0.43079	0.34711		-0.4308	0.87372
-0.42988	0.07752		-0.42989	0.34604		-0.43006	0.87401
-0.42914	0.07754		-0.42902	0.34578		-0.42922	0.87402
-0.4283	0.07842		-0.4282	0.34519		-0.42837	0.87394
-0.42751	0.07765		-0.42741	0.34469		-0.42749	0.87432
-0.42658	0.07683		-0.42661	0.34447		-0.42657	0.87375
-0.42559	0.07655		-0.42574	0.34433		-0.42576	0.873
-0.42483	0.07596		-0.42485	0.34378		-0.42502	0.87274
-0.42409	0.07635		-0.42397	0.34355		-0.42418	0.87248
-0.42325	0.07721		-0.42315	0.34266		-0.42333	0.8723
-0.42246	0.07623		-0.42237	0.34197		-0.42245	0.87245
-0.42154	0.07578		-0.42156	0.34153		-0.42153	0.87171
-0.42054	0.07549		-0.4207	0.34107		-0.42072	0.87079
-0.41979	0.07491		-0.4198	0.34052		-0.41998	0.87031
-0.41905	0.0754		-0.41893	0.34038		-0.41914	0.87007
-0.41821	0.07617		-0.41811	0.33963		-0.41828	0.86974
-0.41742	0.07545		-0.41733	0.33896		-0.41741	0.86979
-0.41649	0.07513		-0.41652	0.33822		-0.41649	0.86945
-0.4155	0.07477		-0.41566	0.33712		-0.41568	0.86883
-0.41475	0.07408		-0.41477	0.33691		-0.41494	0.86834
-0.41401	0.0748		-0.41389	0.33688		-0.4141	0.8681
-0.41316	0.07548		-0.41307	0.33603		-0.41324	0.86806
-0.41238	0.07512		-0.41228	0.3357		-0.41237	0.86819
-0.41145	0.07496		-0.41148	0.33474		-0.41146	0.86785
-0.41046	0.07459		-0.41062	0.33372		-0.41064	0.86762
-0.40971	0.07355		-0.40972	0.3335		-0.40989	0.86728
-0.40897	0.07441		-0.40885	0.33324		-0.40905	0.8671
-0.40813	0.07494		-0.40803	0.3327		-0.4082	0.86708
-0.40734	0.07462		-0.40724	0.33301		-0.40733	0.86691
-0.40642	0.07463		-0.40644	0.33212		-0.40641	0.86645
-0.40543	0.07412		-0.40558	0.33099		-0.4056	0.86632
-0.40467	0.07294		-0.40469	0.33099		-0.40485	0.866
-0.40393	0.07344		-0.40381	0.33069		-0.404	0.86584
-0.40309	0.07381		-0.40299	0.33041		-0.40315	0.86577
-0.4023	0.07357		-0.4022	0.33048		-0.40228	0.86522
-0.40138	0.07376		-0.4014	0.32952		-0.40137	0.86471
-0.40039	0.07336		-0.40054	0.32844		-0.40056	0.8646
-0.39963	0.07238		-0.39964	0.32828		-0.39981	0.86412
-0.39889	0.07306		-0.39877	0.32781		-0.39896	0.86401
-0.39805	0.0734		-0.39795	0.32761		-0.39811	0.86393
-0.39726	0.07305		-0.39716	0.32773		-0.39724	0.86329
-0.39634	0.07327		-0.39636	0.32661		-0.39633	0.86267
-0.39535	0.07305		-0.3955	0.32538		-0.39552	0.86253
-0.3946	0.07213		-0.3946	0.32516		-0.39477	0.86212
-0.39386	0.07298		-0.39373	0.32444		-0.39392	0.86215
-0.39302	0.07359		-0.39291	0.32424		-0.39307	0.86229
-0.39223	0.07282		-0.39212	0.32445		-0.39221	0.86163
-0.39131	0.07301		-0.39132	0.32343		-0.3913	0.86082
-0.39032	0.07241		-0.39046	0.32227		-0.39049	0.86058
-0.38956	0.07152		-0.38956	0.32179		-0.38974	0.86022
-0.38883	0.07261		-0.38869	0.32083		-0.38889	0.86037
-0.38798	0.07332		-0.38787	0.32072		-0.38804	0.86036
-0.38719	0.07258		-0.38708	0.321		-0.38718	0.85959
-0.38627	0.07275		-0.38628	0.31989		-0.38626	0.85868
-0.38528	0.07188		-0.38541	0.31892		-0.38546	0.85849
-0.38453	0.07103		-0.38452	0.31849		-0.3847	0.85777
-0.38379	0.07204		-0.38365	0.31729		-0.38385	0.85779
-0.38294	0.07281		-0.38282	0.31751		-0.383	0.85795
-0.38216	0.07248		-0.38204	0.31771		-0.38213	0.8572
-0.38124	0.0723		-0.38123	0.3163		-0.38122	0.85614
-0.38025	0.07139		-0.38037	0.31547		-0.38042	0.85592
-0.37949	0.07053		-0.37948	0.31512		-0.37965	0.85538
-0.37876	0.07116		-0.37861	0.31377		-0.3788	0.85535
-0.37791	0.07204		-0.37779	0.31384		-0.37795	0.85551
-0.37713	0.07207		-0.377	0.31395		-0.37709	0.85457
-0.37621	0.07159		-0.3762	0.31273		-0.37619	0.85359
-0.37522	0.07099		-0.37534	0.31216		-0.37538	0.8533
-0.37447	0.07009		-0.37445	0.31139		-0.37461	0.85286
-0.37373	0.07045		-0.37358	0.30998		-0.37376	0.85303
-0.37288	0.07133		-0.37275	0.31105		-0.37291	0.85329
-0.3721	0.07145		-0.37196	0.31131		-0.37205	0.85229
-0.37118	0.07099		-0.37116	0.31		-0.37114	0.85124
-0.37019	0.07052		-0.3703	0.30999		-0.37034	0.85115
-0.36943	0.0695		-0.36941	0.30939		-0.36957	0.85077
-0.36869	0.0699		-0.36854	0.3079		-0.36872	0.85093
-0.36785	0.07066		-0.36771	0.30872		-0.36787	0.85133
-0.36706	0.07069		-0.36692	0.30897		-0.36701	0.85041
-0.36614	0.06995		-0.36612	0.30783		-0.3661	0.84947
-0.36515	0.06952		-0.36526	0.30806		-0.3653	0.84908
-0.36439	0.06877		-0.36436	0.30704		-0.36453	0.84873
-0.36366	0.0687		-0.36349	0.30539		-0.36368	0.84889
-0.36281	0.06924		-0.36267	0.30631		-0.36283	0.84909
-0.36202	0.06921		-0.36188	0.30626		-0.36197	0.84817
-0.3611	0.06846		-0.36108	0.30535		-0.36107	0.84725
-0.36011	0.06792		-0.36022	0.30581		-0.36026	0.84666
-0.35936	0.06723		-0.35933	0.30481		-0.3595	0.84635
-0.35862	0.06728		-0.35846	0.30314		-0.35865	0.84643
-0.35777	0.06788		-0.35763	0.30383		-0.3578	0.84635
-0.35698	0.06775		-0.35684	0.30354		-0.35694	0.84567
-0.35606	0.06723		-0.35604	0.30258		-0.35604	0.84487
-0.35507	0.06693		-0.35519	0.30266		-0.35523	0.84437
-0.35431	0.06628		-0.35429	0.30141		-0.35447	0.84404
-0.35357	0.06667		-0.35342	0.2996		-0.35362	0.84405
-0.35273	0.06723		-0.35259	0.30014		-0.35277	0.84403
-0.35194	0.06711		-0.35181	0.29971		-0.3519	0.84369
-0.35102	0.06685		-0.351	0.2988		-0.35101	0.84287
-0.35003	0.06629		-0.35015	0.29894		-0.3502	0.84234
-0.34928	0.06589		-0.34926	0.29775		-0.34943	0.84212
-0.34854	0.06631		-0.34838	0.29597		-0.34858	0.84206
-0.34769	0.06639		-0.34755	0.29631		-0.34773	0.84182
-0.34691	0.0666		-0.34677	0.29633		-0.34686	0.84133
-0.34599	0.06625		-0.34596	0.29566		-0.34597	0.8405
-0.34499	0.06553		-0.34511	0.29577		-0.34516	0.83988
-0.34424	0.06536		-0.34422	0.29437		-0.34439	0.83936
-0.3435	0.06558		-0.34334	0.29281		-0.34354	0.83914
-0.34266	0.06532		-0.34252	0.29323		-0.34268	0.83869
-0.34187	0.06592		-0.34173	0.29298		-0.34182	0.838
-0.34095	0.06542		-0.34093	0.29228		-0.34092	0.83734
-0.33995	0.06467		-0.34008	0.29249		-0.34012	0.83684
-0.3392	0.06469		-0.33919	0.29114		-0.33935	0.83642
-0.33846	0.06456		-0.33831	0.28975		-0.33849	0.83617
-0.33762	0.0645		-0.33748	0.28995		-0.33764	0.83577
-0.33683	0.06483		-0.3367	0.28976		-0.33677	0.83518
-0.33591	0.06424		-0.3359	0.28917		-0.33588	0.83484
-0.33491	0.0635		-0.33505	0.28915		-0.33507	0.83441
-0.33416	0.06373		-0.33415	0.28773		-0.33431	0.83389
-0.33342	0.0632		-0.33327	0.28662		-0.33345	0.83378
-0.33258	0.06323		-0.33245	0.28697		-0.3326	0.83313
-0.33179	0.06365		-0.33167	0.28679		-0.33173	0.83235
-0.33087	0.06319		-0.33087	0.28668		-0.33084	0.83211
-0.32987	0.0624		-0.33001	0.28661		-0.33003	0.83178
-0.32912	0.06261		-0.32911	0.28528		-0.32927	0.83137
-0.32838	0.06229		-0.32824	0.28433		-0.32841	0.8313
-0.32754	0.06221		-0.32741	0.28471		-0.32756	0.83061
-0.32675	0.06235		-0.32663	0.28456		-0.3267	0.82988
-0.32583	0.06192		-0.32583	0.28448		-0.3258	0.82995
-0.32483	0.06113		-0.32497	0.28426		-0.32499	0.82975
-0.32408	0.06125		-0.32407	0.28286		-0.32423	0.82929
-0.32334	0.06099		-0.32319	0.28202		-0.32337	0.82907
-0.32249	0.06087		-0.32237	0.28158		-0.32252	0.82852
-0.32171	0.06094		-0.32159	0.28125		-0.32165	0.82792
-0.32079	0.06052		-0.32079	0.28141		-0.32076	0.82808
-0.31979	0.06008		-0.31993	0.28074		-0.31996	0.82763
-0.31903	0.06014		-0.31903	0.27928		-0.31919	0.827
-0.31829	0.0601		-0.31815	0.27853		-0.31834	0.82674
-0.31746	0.06002		-0.31733	0.27819		-0.31748	0.82602
-0.31667	0.05988		-0.31655	0.27783		-0.31662	0.82533
-0.31575	0.05948		-0.31575	0.27807		-0.31572	0.82551
-0.31475	0.05914		-0.3149	0.27705		-0.31492	0.82523
-0.31399	0.05924		-0.314	0.27587		-0.31416	0.82426
-0.31325	0.05945		-0.31311	0.27522		-0.3133	0.82398
-0.31242	0.05941		-0.31229	0.27474		-0.31244	0.82329
-0.31164	0.05892		-0.31151	0.27464		-0.31158	0.82259
-0.31071	0.05853		-0.31072	0.2749		-0.31068	0.82267
-0.30972	0.05817		-0.30985	0.27384		-0.30988	0.82243
-0.30896	0.05815		-0.30896	0.27256		-0.30912	0.8214
-0.30822	0.05827		-0.30807	0.27201		-0.30826	0.82118
-0.30738	0.05829		-0.30725	0.27153		-0.3074	0.8206
-0.3066	0.05798		-0.30647	0.27162		-0.30654	0.81975
-0.30568	0.05727		-0.30567	0.27179		-0.30564	0.81988
-0.30469	0.05676		-0.30481	0.27117		-0.30484	0.81935
-0.30393	0.05658		-0.30392	0.26988		-0.30408	0.8182
-0.30318	0.05675		-0.30303	0.26943		-0.30322	0.8181
-0.30235	0.05687		-0.30221	0.26885		-0.30236	0.81771
-0.30156	0.05703		-0.30143	0.26885		-0.30149	0.81676
-0.30064	0.05629		-0.30064	0.26903		-0.3006	0.81693
-0.29965	0.05588		-0.29978	0.26847		-0.2998	0.8162
-0.29889	0.05549		-0.29888	0.26703		-0.29904	0.81492
-0.29815	0.05527		-0.29799	0.26667		-0.29818	0.81507
-0.29731	0.05562		-0.29717	0.26623		-0.29732	0.81481
-0.29652	0.05575		-0.29639	0.26557		-0.29646	0.81399
-0.2956	0.0553		-0.2956	0.26576		-0.29556	0.81438
-0.29461	0.05491		-0.29473	0.26535		-0.29476	0.81376
-0.29385	0.05442		-0.29383	0.26412		-0.294	0.81236
-0.29311	0.05405		-0.29295	0.26383		-0.29314	0.81256
-0.29227	0.05464		-0.29212	0.26323		-0.29228	0.81227
-0.29148	0.055		-0.29135	0.26251		-0.29142	0.81173
-0.29056	0.05464		-0.29055	0.2629		-0.29052	0.81197
-0.28957	0.05425		-0.28969	0.26244		-0.28972	0.81119
-0.28881	0.05398		-0.2888	0.26133		-0.28896	0.80955
-0.28807	0.05382		-0.28791	0.26129		-0.2881	0.8097
-0.28723	0.05429		-0.28708	0.26062		-0.28724	0.80922
-0.28644	0.05488		-0.28631	0.25959		-0.28638	0.80853
-0.28552	0.05474		-0.28552	0.26009		-0.28549	0.80878
-0.28453	0.05407		-0.28466	0.25946		-0.28469	0.80778
-0.28377	0.0538		-0.28376	0.2584		-0.28393	0.80608
-0.28303	0.05382		-0.28287	0.2583		-0.28307	0.80599
-0.28219	0.05414		-0.28205	0.25745		-0.2822	0.80563
-0.2814	0.05482		-0.28128	0.25631		-0.28135	0.80489
-0.28048	0.05452		-0.28048	0.25668		-0.28045	0.80518
-0.2795	0.05387		-0.27962	0.2558		-0.27965	0.80403
-0.27874	0.05357		-0.27872	0.25472		-0.27889	0.80228
-0.278	0.05328		-0.27783	0.25461		-0.27802	0.80215
-0.27716	0.05341		-0.277	0.25364		-0.27716	0.8016
-0.27637	0.0545		-0.27623	0.25254		-0.2763	0.80099
-0.27545	0.05399		-0.27544	0.25281		-0.27541	0.80131
-0.27446	0.05335		-0.27458	0.25175		-0.2746	0.80024
-0.2737	0.05322		-0.27369	0.25068		-0.27385	0.79841
-0.27296	0.05277		-0.2728	0.25045		-0.27298	0.79839
-0.27212	0.0527		-0.27197	0.24951		-0.27211	0.79759
-0.27133	0.05383		-0.2712	0.24854		-0.27126	0.79704
-0.2704	0.05302		-0.2704	0.24869		-0.27037	0.79725
-0.26942	0.05247		-0.26955	0.24769		-0.26956	0.79635
-0.26866	0.05246		-0.26865	0.2468		-0.2688	0.79463
-0.26792	0.05179		-0.26776	0.2465		-0.26794	0.79466
-0.26708	0.0516		-0.26693	0.24554		-0.26707	0.79374
-0.26628	0.05263		-0.26615	0.24478		-0.26622	0.79316
-0.26536	0.05177		-0.26536	0.2448		-0.26532	0.79347
-0.26438	0.05118		-0.26451	0.24402		-0.26452	0.79262
-0.26362	0.05132		-0.26361	0.24326		-0.26376	0.79109
-0.26288	0.05052		-0.26272	0.2429		-0.2629	0.79107
-0.26204	0.05069		-0.26189	0.24199		-0.26203	0.79011
-0.26124	0.0518		-0.26112	0.24115		-0.26117	0.78954
-0.26032	0.05086		-0.26033	0.24089		-0.26028	0.79003
-0.25934	0.05042		-0.25947	0.2402		-0.25948	0.78911
-0.25857	0.05071		-0.25857	0.23941		-0.25873	0.78758
-0.25784	0.0498		-0.25769	0.23893		-0.25786	0.78762
-0.257	0.05025		-0.25686	0.2381		-0.25699	0.78655
-0.2562	0.0516		-0.25609	0.23719		-0.25613	0.78587
-0.25528	0.0505		-0.2553	0.23685		-0.25524	0.7863
-0.2543	0.05016		-0.25444	0.23611		-0.25443	0.78544
-0.25353	0.05073		-0.25353	0.23518		-0.25368	0.78391
-0.2528	0.04947		-0.25265	0.2347		-0.25282	0.78362
-0.25196	0.04992		-0.25181	0.23388		-0.25195	0.78229
-0.25116	0.05078		-0.25104	0.23309		-0.2511	0.78152
-0.25025	0.04956		-0.25026	0.23278		-0.2502	0.78191
-0.24925	0.04932		-0.2494	0.23191		-0.2494	0.78093
-0.24849	0.04977		-0.2485	0.23094		-0.24865	0.77952
-0.24776	0.0485		-0.24761	0.23046		-0.24779	0.7789
-0.24691	0.04904		-0.24678	0.22953		-0.24692	0.77735
-0.24612	0.04963		-0.24601	0.22887		-0.24606	0.77648
-0.2452	0.04811		-0.24522	0.22861		-0.24516	0.77679
-0.24421	0.04785		-0.24436	0.2276		-0.24436	0.77578
-0.24345	0.04817		-0.24346	0.22665		-0.24361	0.77448
-0.24271	0.0472		-0.24257	0.22609		-0.24275	0.77367
-0.24187	0.04771		-0.24174	0.2252		-0.24187	0.77223
-0.24108	0.04795		-0.24097	0.22477		-0.24102	0.7714
-0.24016	0.04695		-0.24019	0.22426		-0.24012	0.77167
-0.23917	0.04666		-0.23932	0.2232		-0.23932	0.77079
-0.23841	0.04681		-0.23842	0.22227		-0.23858	0.76977
-0.23767	0.04594		-0.23753	0.22152		-0.23771	0.76908
-0.23684	0.04623		-0.2367	0.22082		-0.23684	0.76774
-0.23604	0.04668		-0.23593	0.2206		-0.23599	0.76695
-0.23513	0.04591		-0.23514	0.21998		-0.23509	0.76704
-0.23413	0.04551		-0.23428	0.21897		-0.23429	0.76625
-0.23337	0.04587		-0.23338	0.21812		-0.23354	0.76519
-0.23264	0.04534		-0.23249	0.21728		-0.23268	0.76447
-0.2318	0.04518		-0.23165	0.21697		-0.23181	0.76321
-0.231	0.04529		-0.23089	0.21683		-0.23095	0.76254
-0.23009	0.04463		-0.2301	0.21623		-0.23005	0.76231
-0.22909	0.04433		-0.22924	0.21545		-0.22926	0.76137
-0.22833	0.04497		-0.22834	0.21451		-0.22851	0.76029
-0.22759	0.04461		-0.22745	0.2138		-0.22765	0.75968
-0.22676	0.04435		-0.22661	0.21354		-0.22678	0.75848
-0.22596	0.0442		-0.22585	0.21341		-0.22592	0.75775
-0.22504	0.0433		-0.22507	0.21273		-0.22502	0.75762
-0.22405	0.04288		-0.2242	0.21218		-0.22423	0.75663
-0.22328	0.04348		-0.2233	0.21115		-0.22348	0.75539
-0.22255	0.04338		-0.22241	0.21053		-0.22261	0.75463
-0.22171	0.04325		-0.22158	0.21021		-0.22175	0.75362
-0.22091	0.04305		-0.22081	0.20993		-0.22089	0.75281
-0.21999	0.04206		-0.22003	0.20933		-0.21999	0.75278
-0.21901	0.04162		-0.21917	0.20871		-0.2192	0.75158
-0.21824	0.04228		-0.21826	0.2076		-0.21844	0.75038
-0.21751	0.0424		-0.21738	0.20691		-0.21758	0.74962
-0.21667	0.04255		-0.21654	0.20666		-0.21671	0.7485
-0.21587	0.04258		-0.21578	0.20613		-0.21585	0.74757
-0.21495	0.04174		-0.215	0.20563		-0.21494	0.74738
-0.21396	0.04125		-0.21413	0.20486		-0.21415	0.74604
-0.2132	0.04226		-0.21323	0.20363		-0.2134	0.7448
-0.21247	0.04228		-0.21234	0.20293		-0.21253	0.74396
-0.21163	0.0422		-0.2115	0.20258		-0.21167	0.74273
-0.21083	0.04192		-0.21074	0.20197		-0.2108	0.74177
-0.20991	0.04107		-0.20996	0.20153		-0.2099	0.74126
-0.20892	0.04043		-0.20909	0.20081		-0.20911	0.73991
-0.20816	0.04137		-0.20819	0.19965		-0.20835	0.73866
-0.20743	0.04127		-0.2073	0.19889		-0.20749	0.73773
-0.20659	0.04076		-0.20646	0.19829		-0.20663	0.73664
-0.20579	0.04024		-0.2057	0.19772		-0.20576	0.73569
-0.20488	0.03922		-0.20491	0.1974		-0.20486	0.7351
-0.20388	0.03877		-0.20405	0.19675		-0.20407	0.73389
-0.20312	0.03937		-0.20316	0.19581		-0.20331	0.73263
-0.20239	0.03925		-0.20226	0.1951		-0.20245	0.73164
-0.20156	0.03887		-0.20143	0.19445		-0.20158	0.73089
-0.20076	0.03829		-0.20066	0.19382		-0.20071	0.72987
-0.19984	0.03748		-0.19988	0.19346		-0.19981	0.72907
-0.19885	0.03721		-0.19901	0.1929		-0.19902	0.72807
-0.19809	0.03778		-0.19812	0.19219		-0.19826	0.72673
-0.19736	0.03762		-0.19723	0.1914		-0.1974	0.72598
-0.19652	0.03715		-0.19639	0.19068		-0.19654	0.72528
-0.19573	0.03662		-0.19562	0.18991		-0.19566	0.72414
-0.19481	0.03627		-0.19484	0.18931		-0.19476	0.72329
-0.19382	0.0365		-0.19397	0.18876		-0.19398	0.7224
-0.19305	0.03712		-0.19308	0.18808		-0.19322	0.72098
-0.19232	0.03713		-0.19219	0.18715		-0.19236	0.72025
-0.19149	0.03636		-0.19135	0.18638		-0.1915	0.71951
-0.19069	0.03593		-0.19058	0.18545		-0.19062	0.7183
-0.18977	0.03561		-0.1898	0.1848		-0.18972	0.71735
-0.18878	0.03632		-0.18893	0.18433		-0.18893	0.71621
-0.18802	0.03719		-0.18804	0.18361		-0.18817	0.71474
-0.18729	0.0372		-0.18715	0.18288		-0.18731	0.71392
-0.18645	0.03641		-0.1863	0.18209		-0.18646	0.71292
-0.18565	0.03572		-0.18554	0.18115		-0.18557	0.71159
-0.18473	0.03529		-0.18476	0.18057		-0.18467	0.71066
-0.18374	0.03598		-0.18389	0.18032		-0.18388	0.70977
-0.18298	0.03699		-0.18299	0.17944		-0.18312	0.7084
-0.18225	0.0367		-0.1821	0.17887		-0.18226	0.70735
-0.18141	0.03608		-0.18126	0.17797		-0.1814	0.70622
-0.18062	0.03539		-0.1805	0.17704		-0.18052	0.70474
-0.17969	0.03483		-0.17972	0.17654		-0.17962	0.70391
-0.1787	0.0355		-0.17885	0.17635		-0.17883	0.70315
-0.17794	0.03615		-0.17796	0.17543		-0.17807	0.70196
-0.17721	0.03571		-0.17707	0.17467		-0.17721	0.70071
-0.17638	0.03507		-0.17623	0.17363		-0.17636	0.69937
-0.17558	0.03476		-0.17546	0.17262		-0.17547	0.69744
-0.17466	0.03401		-0.17468	0.17226		-0.17457	0.69637
-0.17366	0.03442		-0.17382	0.17178		-0.17379	0.69562
-0.1729	0.03552		-0.17293	0.17086		-0.17302	0.69462
-0.17218	0.03484		-0.17204	0.16993		-0.17217	0.69319
-0.17135	0.03404		-0.17119	0.16887		-0.17131	0.69166
-0.17055	0.03361		-0.17043	0.16776		-0.17043	0.68967
-0.16963	0.03311		-0.16965	0.16746		-0.16952	0.68817
-0.16864	0.03358		-0.16878	0.1673		-0.16874	0.68764
-0.16787	0.03463		-0.16789	0.16628		-0.16798	0.68663
-0.16715	0.03385		-0.167	0.16528		-0.16713	0.68521
-0.16632	0.03305		-0.16615	0.16414		-0.16627	0.6837
-0.16552	0.03286		-0.16539	0.16328		-0.16539	0.68172
-0.1646	0.03208		-0.16461	0.16297		-0.16448	0.67999
-0.1636	0.03245		-0.16375	0.16311		-0.1637	0.67982
-0.16284	0.03351		-0.16286	0.16197		-0.16294	0.67858
-0.16212	0.03273		-0.16197	0.16099		-0.16209	0.67712
-0.16128	0.03221		-0.16112	0.15979		-0.16124	0.67569
-0.16049	0.03221		-0.16036	0.15875		-0.16035	0.67358
-0.15957	0.03153		-0.15957	0.1587		-0.15945	0.67188
-0.15857	0.03272		-0.15871	0.15895		-0.15867	0.67159
-0.15781	0.03329		-0.15783	0.15784		-0.15791	0.67028
-0.15709	0.0323		-0.15693	0.15693		-0.15706	0.66863
-0.15625	0.03181		-0.15609	0.15587		-0.1562	0.66701
-0.15545	0.03219		-0.15533	0.15451		-0.15531	0.66476
-0.15453	0.03142		-0.15454	0.15468		-0.1544	0.66324
-0.15353	0.0326		-0.15368	0.15488		-0.15362	0.66274
-0.15277	0.03354		-0.15279	0.1538		-0.15286	0.66134
-0.15205	0.03242		-0.1519	0.15279		-0.15201	0.65974
-0.15121	0.03164		-0.15105	0.1519		-0.15116	0.65787
-0.15042	0.03132		-0.15029	0.15034		-0.15027	0.65561
-0.14949	0.03099		-0.1495	0.15062		-0.14936	0.65418
-0.14849	0.03211		-0.14864	0.15078		-0.14858	0.65348
-0.14773	0.032		-0.14775	0.14967		-0.14782	0.65212
-0.14701	0.0322		-0.14686	0.14869		-0.14697	0.6503
-0.14617	0.03137		-0.14601	0.14766		-0.14611	0.6483
-0.14538	0.03096		-0.14525	0.14613		-0.14522	0.64604
-0.14446	0.03017		-0.14447	0.14663		-0.14431	0.64462
-0.14345	0.03046		-0.14361	0.14686		-0.14353	0.64365
-0.14269	0.03139		-0.14272	0.14543		-0.14278	0.64232
-0.14197	0.03118		-0.14183	0.14458		-0.14193	0.64041
-0.14113	0.03044		-0.14098	0.14361		-0.14107	0.63835
-0.14034	0.0301		-0.14022	0.1422		-0.14018	0.6362
-0.13942	0.0302		-0.13943	0.14283		-0.13927	0.63463
-0.13841	0.02889		-0.13857	0.14307		-0.13849	0.63374
-0.13765	0.02974		-0.13769	0.14171		-0.13774	0.63223
-0.13693	0.02937		-0.1368	0.1407		-0.13689	0.63035
-0.13609	0.02863		-0.13595	0.13962		-0.13603	0.62821
-0.1353	0.0292		-0.13519	0.13814		-0.13514	0.62579
-0.13438	0.02824		-0.1344	0.13884		-0.13423	0.62394
-0.13337	0.02709		-0.13354	0.13892		-0.13345	0.62269
-0.13261	0.02787		-0.13266	0.13746		-0.1327	0.62097
-0.13189	0.02773		-0.13176	0.13625		-0.13185	0.61899
-0.13105	0.0271		-0.13092	0.13497		-0.13099	0.61687
-0.13026	0.02778		-0.13016	0.13348		-0.1301	0.61427
-0.12934	0.02681		-0.12937	0.1341		-0.12918	0.6122
-0.12834	0.0258		-0.12851	0.13406		-0.1284	0.61068
-0.12757	0.02665		-0.12762	0.13253		-0.12766	0.60891
-0.12685	0.02638		-0.12673	0.13152		-0.12681	0.60705
-0.12601	0.02595		-0.12588	0.13018		-0.12595	0.60494
-0.12522	0.02652		-0.12512	0.12867		-0.12506	0.60252
-0.1243	0.02572		-0.12433	0.12918		-0.12414	0.60042
-0.1233	0.0246		-0.12347	0.12914		-0.12336	0.59889
-0.12253	0.02522		-0.12258	0.12763		-0.12261	0.59688
-0.12181	0.02474		-0.12169	0.12684		-0.12176	0.59513
-0.12097	0.02471		-0.12084	0.12546		-0.12091	0.59309
-0.12017	0.0253		-0.12008	0.12409		-0.12002	0.5906
-0.11926	0.02438		-0.1193	0.12428		-0.1191	0.58847
-0.11825	0.0232		-0.11843	0.12384		-0.11832	0.58662
-0.11749	0.02385		-0.11754	0.12226		-0.11757	0.58461
-0.11677	0.02327		-0.11665	0.12167		-0.11672	0.58265
-0.11593	0.02341		-0.1158	0.12021		-0.11587	0.58036
-0.11513	0.02413		-0.11504	0.11875		-0.11498	0.57759
-0.11421	0.0231		-0.11426	0.11896		-0.11406	0.57559
-0.11322	0.02212		-0.11339	0.11811		-0.11327	0.57316
-0.11245	0.02278		-0.1125	0.11663		-0.11252	0.57127
-0.11173	0.02214		-0.11161	0.11611		-0.11168	0.5694
-0.11089	0.02209		-0.11076	0.115		-0.11083	0.56688
-0.1101	0.02283		-0.11	0.11381		-0.10993	0.56421
-0.10918	0.02154		-0.10922	0.1139		-0.10901	0.56195
-0.10818	0.02093		-0.10834	0.11291		-0.10823	0.55933
-0.10741	0.02135		-0.10745	0.1114		-0.10748	0.55762
-0.10669	0.02048		-0.10657	0.11094		-0.10663	0.55593
-0.10585	0.02047		-0.10572	0.10975		-0.10578	0.55312
-0.10506	0.02094		-0.10496	0.10887		-0.10489	0.5502
-0.10414	0.01949		-0.10418	0.10884		-0.10396	0.54752
-0.10314	0.0193		-0.1033	0.10778		-0.10318	0.54472
-0.10237	0.01988		-0.10241	0.10602		-0.10243	0.5429
-0.10165	0.01878		-0.10153	0.10553		-0.10159	0.54109
-0.10081	0.01892		-0.10068	0.10421		-0.10074	0.53814
-0.10002	0.01925		-0.09992	0.10348		-0.09985	0.53532
-0.0991	0.01804		-0.09914	0.10343		-0.09893	0.53219
-0.0981	0.01875		-0.09826	0.10221		-0.09814	0.52926
-0.09734	0.01892		-0.09737	0.1004		-0.09739	0.52725
-0.09661	0.01773		-0.09649	0.09989		-0.09655	0.52566
-0.09578	0.01777		-0.09564	0.09866		-0.09571	0.52249
-0.09498	0.01809		-0.09488	0.09799		-0.09482	0.51949
-0.09406	0.01687		-0.0941	0.09792		-0.09389	0.5161
-0.09307	0.01782		-0.09322	0.09659		-0.09311	0.51319
-0.0923	0.01811		-0.09233	0.09509		-0.09236	0.51096
-0.09157	0.01706		-0.09145	0.09455		-0.09152	0.50933
-0.09074	0.01706		-0.0906	0.0933		-0.09067	0.50614
-0.08995	0.01677		-0.08984	0.09254		-0.08978	0.50265
-0.08903	0.01599		-0.08906	0.09312		-0.08885	0.49904
-0.08803	0.01715		-0.08818	0.0916		-0.08807	0.49567
-0.08727	0.0176		-0.08729	0.0901		-0.08732	0.49349
-0.08654	0.01651		-0.0864	0.08956		-0.08648	0.4916
-0.08571	0.01665		-0.08555	0.08834		-0.08564	0.48831
-0.08491	0.01641		-0.0848	0.08758		-0.08474	0.48476
-0.08399	0.01566		-0.08402	0.08792		-0.08381	0.48112
-0.083	0.01673		-0.08314	0.08619		-0.08303	0.4777
-0.08224	0.01703		-0.08224	0.0848		-0.08228	0.47526
-0.08151	0.01594		-0.08136	0.08447		-0.08144	0.47354
-0.08067	0.01627		-0.08051	0.08279		-0.0806	0.47012
-0.07988	0.01608		-0.07975	0.08208		-0.07971	0.46684
-0.07896	0.01555		-0.07898	0.08256		-0.07878	0.46293
-0.07797	0.01652		-0.07809	0.08082		-0.07799	0.45945
-0.07721	0.01707		-0.0772	0.07939		-0.07725	0.45668
-0.07648	0.01629		-0.07632	0.07919		-0.07641	0.45443
-0.07564	0.01672		-0.07547	0.07756		-0.07556	0.45076
-0.07485	0.01677		-0.07472	0.07698		-0.07467	0.44707
-0.07393	0.01648		-0.07394	0.07742		-0.07374	0.4431
-0.07293	0.01748		-0.07306	0.07589		-0.07295	0.43928
-0.07217	0.01825		-0.07216	0.07423		-0.07221	0.43632
-0.07144	0.01757		-0.07128	0.07399		-0.07137	0.4338
-0.0706	0.01773		-0.07043	0.07228		-0.07053	0.42992
-0.06981	0.01803		-0.06968	0.0717		-0.06963	0.42599
-0.06889	0.01767		-0.0689	0.07244		-0.0687	0.42201
-0.0679	0.01839		-0.06802	0.07113		-0.06791	0.41827
-0.06714	0.01876		-0.06712	0.06968		-0.06717	0.41518
-0.0664	0.01792		-0.06624	0.06947		-0.06633	0.41255
-0.06557	0.01767		-0.06539	0.06793		-0.06549	0.40842
-0.06477	0.0179		-0.06463	0.06729		-0.06459	0.40437
-0.06385	0.01747		-0.06386	0.06801		-0.06366	0.40016
-0.06286	0.01796		-0.06298	0.06698		-0.06287	0.39637
-0.0621	0.01807		-0.06208	0.06556		-0.06213	0.39292
-0.06137	0.0172		-0.0612	0.06536		-0.06129	0.38985
-0.06053	0.01659		-0.06034	0.0636		-0.06045	0.3854
-0.05973	0.01678		-0.05959	0.06274		-0.05956	0.38082
-0.05881	0.01662		-0.05882	0.06349		-0.05863	0.37642
-0.05782	0.01687		-0.05794	0.06241		-0.05784	0.3724
-0.05706	0.01726		-0.05704	0.06092		-0.0571	0.36869
-0.05632	0.01655		-0.05616	0.06055		-0.05627	0.36515
-0.05549	0.01593		-0.05531	0.05894		-0.05542	0.36056
-0.05469	0.01623		-0.05455	0.05787		-0.05453	0.35588
-0.05377	0.01632		-0.05378	0.05858		-0.05359	0.35157
-0.05278	0.01621		-0.0529	0.05739		-0.05281	0.34763
-0.05202	0.01684		-0.052	0.05594		-0.05207	0.34375
-0.05128	0.0162		-0.05112	0.05551		-0.05123	0.34015
-0.05045	0.01569		-0.05027	0.05386		-0.05039	0.33536
-0.04965	0.01612		-0.04951	0.05285		-0.0495	0.33021
-0.04873	0.01606		-0.04875	0.05358		-0.04856	0.32574
-0.04774	0.01569		-0.04786	0.0525		-0.04777	0.32172
-0.04698	0.01609		-0.04697	0.05101		-0.04703	0.31775
-0.04624	0.01567		-0.04608	0.05051		-0.0462	0.31353
-0.04541	0.01531		-0.04523	0.04885		-0.04535	0.3085
-0.04461	0.01573		-0.04448	0.04788		-0.04446	0.30301
-0.04369	0.01569		-0.04371	0.04854		-0.04352	0.29843
-0.0427	0.01524		-0.04282	0.04759		-0.04273	0.29404
-0.04194	0.01529		-0.04192	0.04602		-0.04199	0.28981
-0.0412	0.01488		-0.04104	0.04553		-0.04115	0.28541
-0.04037	0.01447		-0.04019	0.04387		-0.04031	0.27992
-0.03957	0.01479		-0.03943	0.04291		-0.03942	0.2743
-0.03865	0.01513		-0.03866	0.0428		-0.03848	0.26943
-0.03765	0.01438		-0.03778	0.04201		-0.03769	0.26524
-0.03689	0.01392		-0.03688	0.04032		-0.03695	0.26062
-0.03616	0.01359		-0.036	0.04005		-0.03612	0.25596
-0.03532	0.01305		-0.03515	0.03845		-0.03527	0.25007
-0.03453	0.01332		-0.03439	0.0374		-0.03438	0.24429
-0.03361	0.01379		-0.03362	0.03744		-0.03344	0.23914
-0.03261	0.01281		-0.03274	0.03677		-0.03265	0.23465
-0.03185	0.01222		-0.03184	0.03504		-0.03191	0.22996
-0.03111	0.01206		-0.03096	0.03455		-0.03107	0.22482
-0.03028	0.01128		-0.03011	0.03362		-0.03023	0.21864
-0.02949	0.01161		-0.02935	0.03238		-0.02933	0.21221
-0.02857	0.01217		-0.02858	0.03239		-0.0284	0.20694
-0.02757	0.01104		-0.0277	0.03152		-0.02761	0.20226
-0.0268	0.01028		-0.0268	0.02987		-0.02687	0.1974
-0.02607	0.01013		-0.02592	0.02917		-0.02604	0.19228
-0.02524	0.00911		-0.02507	0.02831		-0.02519	0.18601
-0.02446	0.00944		-0.02431	0.02679		-0.0243	0.17952
-0.02354	0.00997		-0.02354	0.02692		-0.02336	0.17403
-0.02254	0.00878		-0.02266	0.02594		-0.02258	0.16939
-0.02177	0.00812		-0.02176	0.02442		-0.02184	0.16438
-0.02104	0.00823		-0.02088	0.0237		-0.021	0.15908
-0.02021	0.00731		-0.02003	0.02291		-0.02016	0.15264
-0.01943	0.00762		-0.01927	0.02132		-0.01926	0.146
-0.01851	0.00796		-0.0185	0.02147		-0.01833	0.14025
-0.01751	0.00679		-0.01762	0.02057		-0.01754	0.13517
-0.01673	0.00671		-0.01673	0.01884		-0.0168	0.13004
-0.016	0.00692		-0.01585	0.01817		-0.01597	0.12455
-0.01517	0.00628		-0.015	0.01724		-0.01513	0.11791
-0.01438	0.00664		-0.01424	0.01553		-0.01423	0.11121
-0.01346	0.00685		-0.01347	0.01573		-0.01329	0.10531
-0.01246	0.00544		-0.01259	0.01487		-0.0125	0.10024
-0.01169	0.00567		-0.01169	0.01296		-0.01176	0.09503
-0.01095	0.00556		-0.01081	0.01249		-0.01093	0.08962
-0.01012	0.00563		-0.00996	0.01148		-0.01008	0.08305
-0.00934	0.00628		-0.0092	0.00981		-0.00918	0.0763
-0.00842	0.00634		-0.00843	0.01007		-0.00825	0.07026
-0.00742	0.00504		-0.00755	0.00905		-0.00746	0.06537
-0.00665	0.00503		-0.00666	0.00712		-0.00672	0.06021
-0.00591	0.00466		-0.00577	0.00693		-0.00589	0.05451
-0.00509	0.00496		-0.00492	0.00585		-0.00505	0.04796
-0.0043	0.00588		-0.00417	0.00421		-0.00415	0.04112
-0.00338	0.00568		-0.00339	0.00466		-0.00321	0.03482
-0.00238	0.00492		-0.00251	0.00347		-0.00243	0.02961
-0.0016	0.0042		-0.00162	0.00165		-0.00168	0.02444
-0.000869211	0.00378		-0.000730671	0.0015		-0.000848524	0.01855
-4.05129e-05	0.00385		0.000118694	0.000320282		-7.08359e-06	0.01194
0.000750062	0.00467		0.000875907	-0.00119		0.000893058	0.00484
0.00167	0.0047		0.00165	-0.00067459		0.00182	-0.00165
0.00267	0.00421		0.00253	-0.00175		0.00261	-0.00693
0.00344	0.00318		0.00343	-0.0036		0.00336	-0.01209
0.00418	0.00273		0.00431	-0.00365		0.00419	-0.018
0.00501	0.00278		0.00516	-0.00502		0.00503	-0.0247
0.0058	0.00345		0.00592	-0.00655		0.00593	-0.03177
0.00671	0.00369		0.0067	-0.00613		0.00686	-0.03832
0.00771	0.00313		0.00757	-0.00727		0.00765	-0.04351
0.00848	0.0023		0.00847	-0.00925		0.0084	-0.04868
0.00922	0.00192		0.00936	-0.0094		0.00923	-0.05467
0.01005	0.00205		0.0102	-0.01092		0.01007	-0.06121
0.01084	0.00279		0.01096	-0.01266		0.01097	-0.06827
0.01175	0.00282		0.01174	-0.01217		0.0119	-0.07474
0.01275	0.0023		0.01261	-0.01342		0.01269	-0.07983
0.01352	0.00173		0.01351	-0.01553		0.01344	-0.08485
0.01426	0.00122		0.0144	-0.01581		0.01427	-0.09074
0.01509	0.0015		0.01525	-0.01737		0.01511	-0.09717
0.01588	0.00196		0.01601	-0.01892		0.01601	-0.10435
0.01679	0.00202		0.01678	-0.01831		0.01695	-0.11064
0.01779	0.00172		0.01765	-0.01939		0.01773	-0.1155
0.01856	0.00109		0.01855	-0.0215		0.01848	-0.12054
0.0193	0.000292855		0.01944	-0.02166		0.01931	-0.12619
0.02013	0.000896691		0.02029	-0.0234		0.02015	-0.13266
0.02092	0.00103		0.02105	-0.02482		0.02105	-0.14001
0.02184	0.000994389		0.02182	-0.02408		0.02198	-0.14618
0.02283	0.000729093		0.02269	-0.02497		0.02277	-0.15097
0.0236	-0.000118233		0.02359	-0.02712		0.02352	-0.15582
0.02434	-0.000784066		0.02449	-0.02734		0.02435	-0.16123
0.02517	-0.000143114		0.02534	-0.02916		0.02519	-0.16765
0.02597	-3.5719e-05		0.02609	-0.03058		0.02609	-0.17486
0.02688	-0.000122019		0.02687	-0.02985		0.02702	-0.18078
0.02788	-0.000327532		0.02774	-0.03053		0.02781	-0.1857
0.02864	-0.0015		0.02863	-0.03249		0.02856	-0.19022
0.02938	-0.00224		0.02953	-0.03263		0.02939	-0.19524
0.03022	-0.00184		0.03038	-0.03425		0.03023	-0.20126
0.03101	-0.00156		0.03113	-0.0356		0.03113	-0.20822
0.03193	-0.00122		0.0319	-0.03497		0.03206	-0.21402
0.03292	-0.0014		0.03277	-0.03562		0.03285	-0.21856
0.03369	-0.00287		0.03367	-0.03744		0.0336	-0.22294
0.03442	-0.00397		0.03456	-0.03761		0.03443	-0.22796
0.03526	-0.00368		0.03542	-0.039		0.03527	-0.23346
0.03605	-0.0033		0.03617	-0.0405		0.03616	-0.24011
0.03697	-0.00285		0.03694	-0.03998		0.03709	-0.2459
0.03795	-0.0027		0.03781	-0.04091		0.03788	-0.25034
0.03872	-0.00418		0.03871	-0.04272		0.03863	-0.25467
0.03946	-0.00522		0.03961	-0.04317		0.03946	-0.25968
0.04029	-0.0054		0.04047	-0.04436		0.04031	-0.26474
0.04109	-0.0051		0.04122	-0.04586		0.0412	-0.27127
0.042	-0.00467		0.04199	-0.04547		0.04213	-0.27657
0.04299	-0.00419		0.04286	-0.04616		0.04292	-0.28078
0.04376	-0.00552		0.04376	-0.048		0.04367	-0.28533
0.0445	-0.00627		0.04466	-0.04851		0.0445	-0.29003
0.04534	-0.00661		0.04552	-0.0496		0.04535	-0.29492
0.04613	-0.00641		0.04627	-0.05111		0.04624	-0.30122
0.04704	-0.00568		0.04703	-0.0509		0.04717	-0.30629
0.04803	-0.00534		0.0479	-0.05111		0.04796	-0.31002
0.0488	-0.00631		0.0488	-0.0531		0.0487	-0.31468
0.04953	-0.00709		0.0497	-0.05354		0.04954	-0.3191
0.05037	-0.00716		0.05056	-0.0545		0.05038	-0.32391
0.05117	-0.00693		0.05131	-0.05633		0.05128	-0.32996
0.05208	-0.00627		0.05208	-0.05633		0.05221	-0.33456
0.05306	-0.0062		0.05294	-0.05663		0.05299	-0.33782
0.05383	-0.00686		0.05384	-0.05866		0.05374	-0.34232
0.05457	-0.00791		0.05475	-0.05912		0.05457	-0.34652
0.05541	-0.00805		0.05561	-0.05981		0.05542	-0.35099
0.0562	-0.00763		0.05636	-0.06184		0.05632	-0.35684
0.05711	-0.00733		0.05712	-0.06181		0.05725	-0.36108
0.05809	-0.00721		0.05798	-0.06217		0.05803	-0.36417
0.05886	-0.00799		0.05888	-0.06418		0.05877	-0.36831
0.0596	-0.00923		0.05978	-0.06443		0.05961	-0.37225
0.06045	-0.00964		0.06064	-0.06493		0.06046	-0.37627
0.06124	-0.00905		0.06139	-0.06676		0.06136	-0.38211
0.06214	-0.00879		0.06215	-0.06665		0.06229	-0.38599
0.06312	-0.00841		0.06302	-0.06677		0.06307	-0.38887
0.06389	-0.00923		0.06391	-0.06884		0.06381	-0.39258
0.06464	-0.01047		0.06481	-0.06913		0.06465	-0.39642
0.06548	-0.01105		0.06568	-0.06965		0.0655	-0.40009
0.06627	-0.01009		0.06643	-0.07155		0.06639	-0.4056
0.06717	-0.00993		0.06719	-0.07139		0.06732	-0.40938
0.06815	-0.00957		0.06806	-0.07171		0.0681	-0.41218
0.06892	-0.01003		0.06896	-0.0738		0.06885	-0.4158
0.06968	-0.01106		0.06986	-0.07408		0.06968	-0.41941
0.07052	-0.01189		0.07072	-0.07474		0.07053	-0.42268
0.07131	-0.01074		0.07148	-0.07666		0.07143	-0.42777
0.07221	-0.01056		0.07223	-0.07645		0.07236	-0.4314
0.07319	-0.01037		0.0731	-0.07674		0.07314	-0.43391
0.07396	-0.0101		0.074	-0.0788		0.07389	-0.43745
0.07472	-0.01115		0.0749	-0.07891		0.07473	-0.44085
0.07556	-0.01198		0.07577	-0.07963		0.07558	-0.44401
0.07635	-0.01105		0.07652	-0.08138		0.07648	-0.44877
0.07725	-0.01103		0.07727	-0.08106		0.07741	-0.4523
0.07823	-0.01124		0.07814	-0.08149		0.07819	-0.45471
0.079	-0.0105		0.07905	-0.08352		0.07893	-0.45827
0.07975	-0.01183		0.07995	-0.08376		0.07976	-0.46154
0.0806	-0.01247		0.08082	-0.08455		0.08061	-0.46472
0.08139	-0.01184		0.08157	-0.08628		0.08152	-0.46934
0.08229	-0.01229		0.08233	-0.08579		0.08245	-0.47264
0.08326	-0.01293		0.0832	-0.08644		0.08323	-0.47495
0.08403	-0.01207		0.0841	-0.08853		0.08397	-0.4783
0.08479	-0.0131		0.085	-0.08858		0.0848	-0.48136
0.08564	-0.01354		0.08587	-0.08955		0.08565	-0.48456
0.08643	-0.01307		0.08662	-0.09115		0.08656	-0.48885
0.08732	-0.01365		0.08737	-0.09055		0.08749	-0.49173
0.0883	-0.01454		0.08824	-0.09098		0.08827	-0.49389
0.08907	-0.01369		0.08914	-0.09296		0.08901	-0.49704
0.08983	-0.0141		0.09004	-0.09291		0.08984	-0.49984
0.09068	-0.01454		0.09091	-0.09408		0.09069	-0.50301
0.09147	-0.01401		0.09167	-0.09566		0.0916	-0.50712
0.09237	-0.01447		0.09242	-0.09492		0.09253	-0.51002
0.09334	-0.01539		0.09329	-0.09573		0.09331	-0.51193
0.09412	-0.01476		0.09419	-0.09771		0.09405	-0.51462
0.09487	-0.01481		0.09509	-0.09763		0.09488	-0.51736
0.09573	-0.01525		0.09596	-0.0989		0.09573	-0.52051
0.09651	-0.01463		0.09671	-0.10047		0.09663	-0.5243
0.09741	-0.01528		0.09746	-0.09993		0.09757	-0.52687
0.09839	-0.01639		0.09834	-0.10093		0.09834	-0.52881
0.09916	-0.01573		0.09923	-0.10252		0.09908	-0.5311
0.09992	-0.01565		0.10012	-0.10251		0.09992	-0.53383
0.10077	-0.01619		0.101	-0.10393		0.10076	-0.53654
0.10155	-0.01579		0.10175	-0.10523		0.10167	-0.54005
0.10245	-0.01661		0.1025	-0.10475		0.10261	-0.5425
0.10343	-0.01798		0.10337	-0.10569		0.10338	-0.54444
0.1042	-0.01737		0.10427	-0.1073		0.10412	-0.54652
0.10496	-0.01707		0.10516	-0.10739		0.10496	-0.54931
0.10581	-0.01765		0.10604	-0.10868		0.1058	-0.55198
0.1066	-0.01751		0.1068	-0.10991		0.10671	-0.5551
0.10749	-0.01809		0.10755	-0.10956		0.10765	-0.55748
0.10847	-0.01943		0.10842	-0.11036		0.10842	-0.55923
0.10924	-0.01894		0.10932	-0.11183		0.10916	-0.56143
0.11	-0.0183		0.11022	-0.11203		0.11	-0.56414
0.11086	-0.01873		0.1111	-0.11307		0.11084	-0.5667
0.11164	-0.01852		0.11185	-0.1144		0.11175	-0.56942
0.11253	-0.01896		0.1126	-0.11396		0.11268	-0.57165
0.11351	-0.02019		0.11348	-0.11492		0.11346	-0.57323
0.11428	-0.01956		0.11438	-0.11626		0.1142	-0.57557
0.11504	-0.0188		0.11527	-0.11637		0.11503	-0.57828
0.1159	-0.01924		0.11615	-0.11743		0.11588	-0.58071
0.11668	-0.01934		0.1169	-0.11878		0.11679	-0.58307
0.11758	-0.01952		0.11765	-0.11851		0.11772	-0.58471
0.11855	-0.02077		0.11853	-0.11948		0.11849	-0.5863
0.11933	-0.0202		0.11942	-0.12097		0.11924	-0.58839
0.12009	-0.01959		0.12031	-0.12106		0.12007	-0.59101
0.12094	-0.0202		0.1212	-0.12195		0.12091	-0.59324
0.12173	-0.02067		0.12195	-0.12315		0.12183	-0.59545
0.12262	-0.02096		0.12269	-0.12298		0.12276	-0.59702
0.12359	-0.02214		0.12357	-0.12415		0.12353	-0.59847
0.12437	-0.02176		0.12446	-0.12565		0.12428	-0.60048
0.12513	-0.02113		0.12536	-0.12587		0.12511	-0.6032
0.12598	-0.02211		0.12624	-0.12657		0.12595	-0.60554
0.12677	-0.02269		0.12699	-0.12771		0.12686	-0.60772
0.12766	-0.02299		0.12773	-0.12745		0.12779	-0.60929
0.12864	-0.0239		0.12862	-0.12877		0.12856	-0.61051
0.12941	-0.02344		0.1295	-0.13052		0.12931	-0.6125
0.13017	-0.0225		0.1304	-0.13086		0.13014	-0.61513
0.13103	-0.02378		0.13128	-0.13175		0.13098	-0.61721
0.13181	-0.02422		0.13203	-0.13246		0.1319	-0.61934
0.1327	-0.02454		0.13277	-0.13231		0.13282	-0.62087
0.13368	-0.02517		0.13366	-0.1335		0.1336	-0.6218
0.13445	-0.02436		0.13454	-0.13539		0.13435	-0.62352
0.13521	-0.02332		0.13544	-0.13618		0.13517	-0.62584
0.13607	-0.02475		0.13633	-0.13716		0.13602	-0.62789
0.13685	-0.02508		0.13707	-0.13774		0.13694	-0.6302
0.13775	-0.02555		0.13782	-0.13752		0.13786	-0.63155
0.13872	-0.02619		0.1387	-0.13865		0.13864	-0.63256
0.13949	-0.02504		0.13959	-0.14055		0.13939	-0.63418
0.14025	-0.02439		0.14048	-0.14194		0.14021	-0.6364
0.14111	-0.02554		0.14137	-0.1429		0.14105	-0.6383
0.14189	-0.02592		0.14212	-0.14366		0.14197	-0.64066
0.14278	-0.02671		0.14286	-0.14344		0.14289	-0.64203
0.14376	-0.02752		0.14374	-0.14411		0.14367	-0.6433
0.14453	-0.02588		0.14462	-0.14585		0.14442	-0.64482
0.14529	-0.02567		0.14552	-0.14759		0.14525	-0.64675
0.14614	-0.02668		0.14641	-0.14861		0.1461	-0.64864
0.14693	-0.02696		0.14715	-0.1494		0.14701	-0.65076
0.14782	-0.02807		0.1479	-0.14897		0.14794	-0.65196
0.14879	-0.02885		0.14878	-0.14923		0.14872	-0.6533
0.14956	-0.02719		0.14966	-0.15106		0.14947	-0.65493
0.15032	-0.02685		0.15056	-0.15251		0.15029	-0.65647
0.15118	-0.02794		0.15146	-0.15331		0.15114	-0.65832
0.15197	-0.02804		0.1522	-0.15431		0.15205	-0.6604
0.15286	-0.02937		0.15295	-0.15393		0.15297	-0.66174
0.15383	-0.02997		0.15383	-0.15382		0.15375	-0.66329
0.1546	-0.0282		0.1547	-0.15546		0.1545	-0.6649
0.15536	-0.02795		0.1556	-0.15678		0.15532	-0.66625
0.15621	-0.0289		0.1565	-0.15767		0.15617	-0.66807
0.15701	-0.02873		0.15724	-0.15875		0.15709	-0.67
0.1579	-0.03027		0.15799	-0.1584		0.15801	-0.67113
0.15887	-0.03113		0.15887	-0.15833		0.15879	-0.6729
0.15964	-0.02889		0.15974	-0.16004		0.15954	-0.67438
0.1604	-0.02905		0.16064	-0.16109		0.16036	-0.67548
0.16125	-0.0298		0.16154	-0.16226		0.16121	-0.67706
0.16205	-0.02953		0.16228	-0.16341		0.16213	-0.67889
0.16294	-0.03134		0.16303	-0.16325		0.16305	-0.67999
0.16392	-0.03226		0.16391	-0.16311		0.16383	-0.68169
0.16468	-0.0299		0.16477	-0.16464		0.16458	-0.68299
0.16543	-0.03038		0.16568	-0.16559		0.1654	-0.68391
0.16629	-0.03097		0.16657	-0.16681		0.16625	-0.68556
0.16709	-0.03042		0.16731	-0.16803		0.16717	-0.6874
0.16798	-0.03285		0.16806	-0.16789		0.16809	-0.68867
0.16895	-0.03344		0.16894	-0.16771		0.16887	-0.69026
0.16972	-0.03129		0.16981	-0.16899		0.16961	-0.69177
0.17047	-0.0318		0.17072	-0.16993		0.17044	-0.69251
0.17133	-0.03201		0.17161	-0.1711		0.17128	-0.69396
0.17213	-0.03136		0.17235	-0.17253		0.1722	-0.69576
0.17302	-0.03406		0.17311	-0.17262		0.17313	-0.69692
0.174	-0.03438		0.17398	-0.17228		0.1739	-0.69841
0.17477	-0.03233		0.17485	-0.17327		0.17465	-0.6997
0.17551	-0.03286		0.17576	-0.17433		0.17547	-0.70038
0.17637	-0.03242		0.17666	-0.17557		0.17632	-0.70144
0.17717	-0.0317		0.17739	-0.17703		0.17724	-0.70309
0.17806	-0.03419		0.17815	-0.17734		0.17817	-0.70395
0.17904	-0.03453		0.17903	-0.17677		0.17894	-0.70548
0.1798	-0.03277		0.17989	-0.17758		0.17969	-0.70682
0.18055	-0.0335		0.1808	-0.17827		0.18052	-0.70751
0.18141	-0.03247		0.18169	-0.17935		0.18136	-0.70848
[truncated: 1,556 more rows]

## Sheet: Figure 2b
50°C			70°C			90°C
µ0H (T)	R_T (mOhm)		µ0H (T)	R_T (mOhm)		µ0H (T)	R_T (mOhm)
1.49422	-0.36023		1.49404	-0.53115		1.49407	-0.65858
1.49409	-0.37521		1.49401	-0.55033		1.49378	-0.6477
1.49401	-0.37881		1.49399	-0.54955		1.49374	-0.66334
1.49364	-0.38405		1.49386	-0.55013		1.49332	-0.66939
1.49358	-0.38221		1.49346	-0.54809		1.49321	-0.65759
1.49323	-0.38246		1.49314	-0.54479		1.49319	-0.65666
1.49271	-0.38284		1.49285	-0.54216		1.49309	-0.65895
1.49267	-0.3845		1.49271	-0.54236		1.49282	-0.65821
1.49247	-0.3867		1.49188	-0.54591		1.49267	-0.65811
1.49158	-0.3881		1.49138	-0.54475		1.49195	-0.65642
1.4911	-0.3898		1.49092	-0.54469		1.49119	-0.659
1.49096	-0.3894		1.49077	-0.54466		1.49014	-0.66062
1.49006	-0.38935		1.49061	-0.54466		1.4901	-0.66123
1.48947	-0.39002		1.48988	-0.54479		1.49003	-0.65861
1.48911	-0.3904		1.48894	-0.54336		1.48927	-0.65872
1.48828	-0.39041		1.48823	-0.54285		1.48736	-0.65904
1.48789	-0.39052		1.48711	-0.54299		1.48673	-0.65971
1.4864	-0.38935		1.48657	-0.54321		1.48602	-0.65928
1.48514	-0.3883		1.48496	-0.54199		1.48572	-0.66199
1.48415	-0.38876		1.48484	-0.54171		1.48417	-0.66059
1.4834	-0.38883		1.4819	-0.5424		1.48372	-0.65991
1.48168	-0.38877		1.4816	-0.54251		1.48067	-0.65788
1.48056	-0.38785		1.48118	-0.54214		1.48028	-0.65751
1.47945	-0.38706		1.4797	-0.54099		1.48012	-0.6599
1.47764	-0.38721		1.47777	-0.54179		1.47848	-0.66236
1.47736	-0.38705		1.47752	-0.54202		1.47681	-0.66379
1.4759	-0.38768		1.47638	-0.5424		1.47456	-0.66458
1.47569	-0.38695		1.47335	-0.54166		1.47397	-0.66253
1.47294	-0.38674		1.4731	-0.54025		1.47343	-0.66234
1.47177	-0.38665		1.47135	-0.54002		1.47262	-0.6636
1.46958	-0.38638		1.46967	-0.53858		1.4705	-0.66397
1.46897	-0.38639		1.46948	-0.53799		1.46825	-0.66244
1.46695	-0.38562		1.46773	-0.53774		1.46641	-0.66265
1.46642	-0.38537		1.46532	-0.53795		1.46638	-0.66602
1.46541	-0.38572		1.46516	-0.53724		1.46421	-0.66528
1.46341	-0.3863		1.46371	-0.5377		1.4635	-0.66587
1.46317	-0.3858		1.46304	-0.53816		1.46249	-0.66554
1.46059	-0.3859		1.46107	-0.53792		1.46159	-0.66447
1.46036	-0.38475		1.45809	-0.53717		1.46042	-0.66337
1.45702	-0.38458		1.457	-0.5364		1.459	-0.66188
1.45648	-0.38406		1.45634	-0.53558		1.4553	-0.66096
1.45443	-0.38326		1.45629	-0.53516		1.45522	-0.66107
1.4542	-0.3828		1.4534	-0.53355		1.45204	-0.66353
1.45238	-0.38206		1.45233	-0.53367		1.45142	-0.66398
1.45107	-0.38154		1.45088	-0.53349		1.4513	-0.66401
1.44987	-0.38137		1.45083	-0.53344		1.44906	-0.66376
1.448	-0.38055		1.44857	-0.53317		1.44898	-0.66411
1.44724	-0.38004		1.4478	-0.53265		1.4485	-0.66438
1.44678	-0.37934		1.44382	-0.53225		1.44673	-0.66279
1.44373	-0.37956		1.44369	-0.53201		1.44388	-0.66074
1.44199	-0.37817		1.44315	-0.53186		1.44196	-0.66029
1.44083	-0.377		1.44198	-0.53159		1.44011	-0.65968
1.43998	-0.37681		1.43882	-0.53025		1.43734	-0.66025
1.43891	-0.37608		1.43823	-0.53006		1.43689	-0.66076
1.43665	-0.37562		1.43652	-0.53016		1.43627	-0.6569
1.43637	-0.37545		1.43575	-0.53029		1.43543	-0.6566
1.43376	-0.37506		1.4334	-0.52985		1.43474	-0.65456
1.43283	-0.37489		1.43317	-0.52929		1.43436	-0.65346
1.43155	-0.37354		1.42919	-0.52882		1.43234	-0.6534
1.42902	-0.37246		1.42864	-0.52863		1.42989	-0.65332
1.42743	-0.373		1.42851	-0.52844		1.42813	-0.65141
1.42614	-0.37234		1.42667	-0.52824		1.42569	-0.64981
1.4248	-0.3728		1.42408	-0.52774		1.4234	-0.65024
1.42432	-0.37172		1.42365	-0.52706		1.42251	-0.65051
1.42224	-0.37187		1.42236	-0.52686		1.42174	-0.64735
1.42158	-0.37144		1.42107	-0.52582		1.42074	-0.64803
1.41859	-0.37106		1.41961	-0.52573		1.42071	-0.64468
1.41813	-0.37167		1.41891	-0.52515		1.419	-0.64348
1.41637	-0.37066		1.41512	-0.52394		1.4189	-0.64281
1.41543	-0.37022		1.41439	-0.52401		1.41472	-0.64316
1.41227	-0.37027		1.41419	-0.52333		1.41301	-0.64373
1.41182	-0.36981		1.41194	-0.52268		1.41114	-0.64349
1.41029	-0.36975		1.40965	-0.52257		1.40825	-0.64358
1.40938	-0.36906		1.40847	-0.52201		1.4071	-0.64219
1.40722	-0.36848		1.40796	-0.52109		1.40657	-0.64103
1.40708	-0.36805		1.40591	-0.51991		1.40627	-0.64106
1.40406	-0.36779		1.40445	-0.51987		1.40557	-0.64021
1.40369	-0.36751		1.40375	-0.51882		1.40437	-0.63892
1.40204	-0.36755		1.39991	-0.51966		1.40356	-0.63671
1.40004	-0.36733		1.39912	-0.51971		1.39933	-0.63682
1.39795	-0.36723		1.3991	-0.5197		1.39833	-0.63786
1.39642	-0.36669		1.39739	-0.51999		1.39583	-0.63851
1.3958	-0.36603		1.39503	-0.51974		1.39341	-0.639
1.39457	-0.36523		1.39411	-0.51902		1.39254	-0.63972
1.39272	-0.36449		1.39272	-0.51797		1.39209	-0.63895
1.39205	-0.36404		1.39157	-0.51776		1.39098	-0.64044
1.38947	-0.36317		1.38921	-0.51702		1.39084	-0.64019
1.38895	-0.36258		1.38898	-0.51701		1.38931	-0.63999
1.38676	-0.36239		1.38531	-0.51653		1.38801	-0.63609
1.38535	-0.36285		1.38458	-0.51613		1.38482	-0.63664
1.38263	-0.36194		1.38433	-0.51645		1.38348	-0.63652
1.38176	-0.36122		1.38209	-0.5165		1.38117	-0.6367
1.38058	-0.35998		1.37972	-0.51598		1.3785	-0.63849
1.37964	-0.35952		1.37882	-0.51601		1.37781	-0.63912
1.37742	-0.35905		1.37794	-0.51524		1.37752	-0.6385
1.37734	-0.35897		1.37627	-0.51479		1.37636	-0.63909
1.37409	-0.35806		1.37473	-0.51436		1.37517	-0.63711
1.37333	-0.35746		1.37371	-0.51322		1.37495	-0.63584
1.37214	-0.35776		1.36995	-0.51323		1.37376	-0.63475
1.36976	-0.35783		1.36975	-0.51351		1.37047	-0.63568
1.36809	-0.35668		1.36936	-0.51234		1.36773	-0.6347
1.36617	-0.35712		1.36758	-0.51171		1.36659	-0.63595
1.36613	-0.35623		1.3644	-0.51193		1.36351	-0.63558
1.36384	-0.3556		1.36413	-0.51192		1.36295	-0.63477
1.36287	-0.35624		1.36297	-0.51198		1.36276	-0.63435
1.36128	-0.35591		1.36172	-0.51146		1.36065	-0.63401
1.35956	-0.35526		1.35912	-0.51071		1.36042	-0.6327
1.35763	-0.35449		1.3589	-0.51067		1.35961	-0.63269
1.35754	-0.35435		1.3549	-0.51052		1.35788	-0.63343
1.35422	-0.35395		1.35448	-0.51028		1.35524	-0.63429
1.35273	-0.35438		1.35359	-0.50881		1.35281	-0.63419
1.35161	-0.35404		1.35306	-0.50835		1.35206	-0.63331
1.35116	-0.35324		1.34925	-0.50816		1.34828	-0.63231
1.34888	-0.35245		1.34907	-0.50796		1.34761	-0.63055
1.34741	-0.35217		1.34723	-0.50777		1.34723	-0.62807
1.34689	-0.35224		1.3468	-0.50729		1.34555	-0.62737
1.34506	-0.35179		1.34466	-0.50645		1.34506	-0.6267
1.34297	-0.35129		1.34307	-0.50615		1.34461	-0.62616
1.34253	-0.35019		1.33993	-0.5059		1.34264	-0.62654
1.33918	-0.34933		1.33983	-0.50607		1.3402	-0.62937
1.33808	-0.34992		1.33835	-0.5049		1.33762	-0.62876
1.336	-0.34931		1.33767	-0.50483		1.33684	-0.62687
1.33597	-0.34829		1.33453	-0.50486		1.33353	-0.62631
1.33383	-0.34799		1.33411	-0.50386		1.3328	-0.62484
1.33285	-0.3481		1.33242	-0.50234		1.33234	-0.62301
1.33085	-0.34714		1.33199	-0.50191		1.33041	-0.62313
1.32972	-0.34718		1.32916	-0.50167		1.32971	-0.62207
1.32776	-0.34714		1.32792	-0.50094		1.32877	-0.62243
1.32727	-0.34644		1.32522	-0.50084		1.32751	-0.62443
1.32391	-0.34637		1.3238	-0.50038		1.32561	-0.62452
1.32353	-0.34637		1.32326	-0.49908		1.3222	-0.62221
1.3219	-0.34609		1.32261	-0.49902		1.32152	-0.62106
1.31999	-0.34532		1.31911	-0.49817		1.31878	-0.61892
1.31839	-0.34496		1.31792	-0.49718		1.31761	-0.6183
1.31766	-0.34452		1.31669	-0.49577		1.31722	-0.61843
1.31567	-0.34495		1.31644	-0.49553		1.31483	-0.61706
1.31517	-0.34459		1.31454	-0.49511		1.31443	-0.61626
1.31273	-0.34503		1.31278	-0.49436		1.3143	-0.61651
1.31184	-0.34483		1.31061	-0.4938		1.31169	-0.61578
1.30872	-0.34494		1.30914	-0.49431		1.31077	-0.61403
1.30797	-0.34432		1.30814	-0.49473		1.30685	-0.61217
1.30637	-0.34495		1.30743	-0.49343		1.30634	-0.61188
1.30487	-0.34446		1.30449	-0.49281		1.30338	-0.61155
1.30316	-0.34479		1.30274	-0.49248		1.30298	-0.61151
1.30243	-0.34403		1.30202	-0.49236		1.30128	-0.61262
1.29991	-0.34377		1.30104	-0.49154		1.30023	-0.61267
1.29987	-0.34393		1.30005	-0.49113		1.29912	-0.61273
1.29811	-0.34362		1.29675	-0.48974		1.29816	-0.61245
1.29614	-0.34334		1.29526	-0.48985		1.29601	-0.61175
1.29331	-0.34322		1.29366	-0.48986		1.29573	-0.61264
1.29304	-0.34267		1.29282	-0.4889		1.293	-0.61302
1.2918	-0.34234		1.29136	-0.48932		1.29121	-0.61273
1.28892	-0.34181		1.28996	-0.48885		1.2888	-0.61513
1.2886	-0.34201		1.28771	-0.48823		1.28831	-0.61385
1.28711	-0.34227		1.28731	-0.48808		1.28625	-0.61424
1.28545	-0.34093		1.28567	-0.48713		1.28573	-0.61444
1.28466	-0.34121		1.28468	-0.48658		1.28317	-0.61447
1.28274	-0.34064		1.2815	-0.48561		1.28282	-0.61464
1.28036	-0.34053		1.28044	-0.48462		1.2807	-0.61356
1.27856	-0.341		1.27836	-0.48368		1.28059	-0.6138
1.2773	-0.34082		1.27689	-0.4833		1.2776	-0.6153
1.27715	-0.34027		1.27649	-0.48382		1.2751	-0.61522
1.27379	-0.33914		1.2746	-0.483		1.27367	-0.61703
1.27332	-0.33898		1.27171	-0.48274		1.27355	-0.61635
1.27112	-0.33928		1.27154	-0.48233		1.2703	-0.61627
1.27013	-0.33878		1.26986	-0.48168		1.27027	-0.61651
1.26877	-0.33847		1.26966	-0.48157		1.26792	-0.61758
1.26835	-0.33869		1.26634	-0.48185		1.26751	-0.61582
1.2652	-0.33829		1.26494	-0.48105		1.26601	-0.61517
1.26398	-0.33795		1.26308	-0.48046		1.26554	-0.61464
1.26205	-0.33697		1.26245	-0.48026		1.26286	-0.61248
1.26199	-0.33629		1.26051	-0.48079		1.25965	-0.61235
1.25857	-0.33599		1.26013	-0.47982		1.25903	-0.61336
1.25797	-0.33572		1.25715	-0.47976		1.25819	-0.6117
1.25586	-0.33571		1.2565	-0.47983		1.25541	-0.61138
1.25555	-0.33527		1.25508	-0.48016		1.25497	-0.60922
1.25367	-0.33623		1.25374	-0.47987		1.25189	-0.60989
1.25296	-0.3361		1.25044	-0.47925		1.25174	-0.60744
1.25006	-0.33531		1.25024	-0.4787		1.25141	-0.60517
1.24867	-0.33443		1.24829	-0.47817		1.24986	-0.60489
1.24666	-0.33274		1.24635	-0.477		1.24762	-0.60147
1.24629	-0.33249		1.24529	-0.47802		1.24439	-0.59891
1.24395	-0.33198		1.24474	-0.47681		1.24354	-0.60019
1.24289	-0.33253		1.24253	-0.47723		1.24343	-0.59739
1.24081	-0.33203		1.24144	-0.47757		1.2407	-0.59718
1.24004	-0.33315		1.23974	-0.47808		1.23974	-0.59561
1.23864	-0.33282		1.23907	-0.47767		1.23679	-0.59445
1.23776	-0.33279		1.23561	-0.47724		1.23667	-0.59408
1.23408	-0.33204		1.23523	-0.47704		1.2359	-0.59286
1.23403	-0.33159		1.2334	-0.47581		1.23463	-0.59281
1.23197	-0.33019		1.23112	-0.47476		1.23291	-0.59108
1.23066	-0.33031		1.23011	-0.47375		1.22922	-0.58967
1.22869	-0.32994		1.22938	-0.47344		1.22891	-0.58984
1.22768	-0.33042		1.22703	-0.47252		1.2278	-0.58768
1.22544	-0.32967		1.2252	-0.47181		1.22507	-0.58726
1.22499	-0.33082		1.22501	-0.47136		1.22383	-0.58691
1.22327	-0.33099		1.22306	-0.47114		1.22169	-0.5856
1.22274	-0.33033		1.2201	-0.47038		1.22116	-0.58549
1.21881	-0.33042		1.2193	-0.47061		1.22022	-0.5872
1.21844	-0.33013		1.21781	-0.4697		1.21866	-0.58667
1.21736	-0.32907		1.2159	-0.46832		1.21836	-0.58659
1.21496	-0.32914		1.21451	-0.46756		1.2141	-0.58904
1.21343	-0.32961		1.21428	-0.46691		1.21405	-0.58835
1.21164	-0.32969		1.21233	-0.46597		1.21327	-0.58594
1.2102	-0.32931		1.21024	-0.46623		1.21037	-0.58582
1.20986	-0.32929		1.21009	-0.4654		1.2088	-0.58597
1.20795	-0.32904		1.20808	-0.46566		1.20654	-0.58741
1.20743	-0.32802		1.20538	-0.4647		1.20587	-0.58776
1.20368	-0.32805		1.20407	-0.46501		1.20516	-0.58781
1.20288	-0.32766		1.20301	-0.46426		1.20355	-0.58921
1.20197	-0.32659		1.1999	-0.46391		1.203	-0.58929
1.20001	-0.32655		1.1995	-0.46392		1.19855	-0.59016
1.19888	-0.32685		1.1992	-0.46339		1.19819	-0.59029
1.19645	-0.32722		1.19688	-0.46418		1.19783	-0.58648
1.19555	-0.32718		1.19512	-0.46292		1.19558	-0.58591
1.19422	-0.32732		1.19494	-0.46221		1.1928	-0.58515
1.19348	-0.32701		1.19233	-0.46177		1.19121	-0.58643
1.19231	-0.32578		1.19088	-0.46104		1.19072	-0.5863
1.18822	-0.32501		1.18891	-0.46039		1.19005	-0.58418
1.18766	-0.32484		1.18823	-0.45961		1.18837	-0.58506
1.18737	-0.32471		1.18475	-0.45842		1.1883	-0.58593
1.1841	-0.32569		1.18465	-0.45849		1.18452	-0.58544
1.18333	-0.32583		1.1833	-0.45775		1.18316	-0.58517
1.18126	-0.32556		1.18237	-0.45754		1.18227	-0.58394
1.18012	-0.32584		1.18054	-0.45614		1.18004	-0.58367
1.17841	-0.32518		1.17941	-0.45557		1.17776	-0.58524
1.17814	-0.32438		1.17729	-0.45531		1.1766	-0.58424
1.17646	-0.32265		1.17542	-0.45469		1.17478	-0.58447
1.17349	-0.32174		1.17376	-0.45464		1.17447	-0.58308
1.1724	-0.32181		1.17323	-0.45407		1.17278	-0.58081
1.17216	-0.32105		1.16926	-0.45301		1.17254	-0.58184
1.16965	-0.32145		1.16901	-0.45322		1.16895	-0.58207
1.16872	-0.32058		1.16848	-0.45219		1.16778	-0.58131
1.16564	-0.32039		1.16717	-0.45236		1.16721	-0.58228
1.1656	-0.31969		1.16502	-0.45169		1.1651	-0.58385
1.16363	-0.31968		1.16422	-0.45112		1.16197	-0.583
1.16355	-0.31819		1.16159	-0.45007		1.16108	-0.58215
1.16136	-0.31693		1.16081	-0.45018		1.15985	-0.57926
1.15805	-0.31674		1.15852	-0.45		1.15945	-0.57745
1.15763	-0.31634		1.15796	-0.44961		1.15775	-0.57705
1.15748	-0.31507		1.15488	-0.44883		1.15753	-0.57764
1.15408	-0.31504		1.1542	-0.44911		1.15324	-0.57839
1.15399	-0.31386		1.15284	-0.44826		1.15303	-0.57924
1.1508	-0.31306		1.15239	-0.44882		1.15203	-0.58006
1.15015	-0.31164		1.14988	-0.44956		1.1502	-0.58057
1.14895	-0.31201		1.14913	-0.44897		1.14693	-0.5801
1.1478	-0.31103		1.14671	-0.44789		1.14625	-0.58006
1.1463	-0.30992		1.14531	-0.44757		1.1442	-0.57755
1.14334	-0.30913		1.14309	-0.44829		1.1437	-0.5788
1.14288	-0.30884		1.14294	-0.4482		1.14255	-0.58119
1.14168	-0.30835		1.13954	-0.44799		1.14224	-0.58072
1.13917	-0.30784		1.13839	-0.44746		1.13845	-0.57877
1.13886	-0.30689		1.13783	-0.44661		1.13751	-0.5796
1.13588	-0.30595		1.1375	-0.44673		1.13677	-0.57974
1.13548	-0.30479		1.13421	-0.44641		1.13467	-0.58087
1.133	-0.30521		1.13336	-0.44494		1.13173	-0.57988
1.13295	-0.30451		1.13104	-0.44494		1.13125	-0.57782
1.1306	-0.30421		1.13038	-0.44442		1.12921	-0.5776
1.12821	-0.30378		1.1284	-0.44429		1.12865	-0.57828
1.12791	-0.30374		1.12727	-0.44319		1.12741	-0.58061
1.12583	-0.3034		1.12482	-0.44302		1.12692	-0.58237
1.12426	-0.30303		1.1232	-0.44249		1.12363	-0.5806
1.1233	-0.30237		1.12256	-0.44215		1.12278	-0.57929
1.121	-0.30152		1.12191	-0.44152		1.12175	-0.57943
1.12006	-0.30046		1.11937	-0.43983		1.11998	-0.57947
1.11764	-0.30079		1.11848	-0.43994		1.11651	-0.57704
1.1173	-0.2993		1.11612	-0.44028		1.11545	-0.57743
1.11543	-0.29987		1.11551	-0.44009		1.11412	-0.57739
1.11316	-0.29912		1.11292	-0.43982		1.11284	-0.57951
1.11231	-0.29814		1.11244	-0.43891		1.11254	-0.57893
1.1109	-0.29747		1.10932	-0.43896		1.11182	-0.58071
1.10911	-0.29748		1.10827	-0.43918		1.10889	-0.57849
1.10818	-0.29693		1.10777	-0.43892		1.10733	-0.57709
1.10552	-0.296		1.1067	-0.43893		1.10663	-0.57651
1.10422	-0.29539		1.10476	-0.43806		1.10451	-0.57544
1.10273	-0.29417		1.10354	-0.43828		1.10125	-0.57538
1.10244	-0.295		1.10041	-0.43832		1.10054	-0.57634
1.10033	-0.29505		1.10005	-0.43803		1.09843	-0.5768
1.09829	-0.29486		1.09802	-0.43762		1.09772	-0.5779
1.09675	-0.29408		1.09675	-0.43751		1.09768	-0.5763
1.09596	-0.29322		1.09457	-0.43716		1.09613	-0.57437
1.09458	-0.29419		1.0925	-0.43779		1.09408	-0.57466
1.09312	-0.29432		1.0921	-0.43645		1.09262	-0.5753
1.09066	-0.29441		1.09181	-0.43679		1.09074	-0.57447
1.09004	-0.29339		1.08927	-0.43593		1.08994	-0.57454
1.08734	-0.29238		1.08764	-0.43534		1.08609	-0.57225
1.08661	-0.29115		1.08544	-0.43481		1.08597	-0.57269
1.08542	-0.2913		1.08522	-0.43552		1.08338	-0.57341
1.08353	-0.29129		1.08305	-0.43505		1.08287	-0.57423
1.08199	-0.29031		1.08172	-0.43544		1.08218	-0.57148
1.08018	-0.28962		1.07982	-0.43515		1.08113	-0.56807
1.07828	-0.29062		1.07815	-0.43513		1.07835	-0.56657
1.0782	-0.29048		1.0771	-0.43441		1.07695	-0.56819
1.07471	-0.29011		1.07611	-0.43561		1.07612	-0.56852
1.07433	-0.2895		1.07446	-0.43473		1.07444	-0.56813
1.0721	-0.2899		1.07215	-0.43433		1.07064	-0.56543
1.07178	-0.28873		1.07069	-0.43394		1.07035	-0.56587
1.07032	-0.28862		1.07038	-0.43421		1.06833	-0.56593
1.06803	-0.28846		1.06764	-0.43336		1.06728	-0.56622
1.06646	-0.28825		1.06693	-0.43223		1.06723	-0.56462
1.06538	-0.28752		1.0642	-0.43178		1.06555	-0.5646
1.06254	-0.28776		1.06226	-0.4323		1.06357	-0.5634
1.06253	-0.28826		1.06223	-0.43186		1.06271	-0.56224
1.05944	-0.28772		1.06129	-0.43198		1.0606	-0.56264
1.05863	-0.28758		1.05964	-0.43158		1.05971	-0.56353
1.05667	-0.28812		1.05725	-0.43156		1.05599	-0.56272
1.05628	-0.28644		1.05491	-0.43094		1.05544	-0.56067
1.05454	-0.28566		1.05476	-0.4307		1.05254	-0.56077
1.05331	-0.28442		1.05283	-0.4301		1.0524	-0.55985
1.05108	-0.28382		1.05135	-0.42983		1.05226	-0.55608
1.05052	-0.28314		1.04936	-0.43073		1.0506	-0.55446
1.04779	-0.28324		1.04734	-0.4306		1.04808	-0.55401
1.0476	-0.28304		1.04706	-0.42997		1.04697	-0.55208
1.04456	-0.28261		1.0457	-0.42932		1.04483	-0.55112
1.0436	-0.28263		1.04412	-0.42883		1.04421	-0.55166
1.04172	-0.28239		1.0415	-0.42889		1.04061	-0.55049
1.0413	-0.2806		1.03999	-0.42815		1.03983	-0.55086
1.0398	-0.28085		1.03983	-0.42728		1.03761	-0.55019
1.03794	-0.27922		1.03809	-0.42682		1.03734	-0.54831
1.03642	-0.27904		1.03648	-0.42602		1.03685	-0.54517
1.03471	-0.27951		1.03454	-0.42572		1.03558	-0.54524
1.0328	-0.27994		1.03257	-0.42462		1.03334	-0.54585
1.03251	-0.27955		1.03215	-0.42421		1.03199	-0.54646
1.02963	-0.27899		1.03082	-0.42241		1.0305	-0.54452
1.02861	-0.27802		1.02938	-0.42191		1.02946	-0.54497
1.02698	-0.27776		1.02662	-0.42188		1.02571	-0.54423
1.02571	-0.27741		1.02484	-0.42104		1.0248	-0.54504
1.02413	-0.27534		1.02431	-0.42049		1.0226	-0.54468
1.02329	-0.27551		1.02253	-0.42027		1.02222	-0.54435
1.02165	-0.2751		1.02153	-0.41992		1.02155	-0.5417
1.01968	-0.2747		1.01958	-0.41921		1.01995	-0.5416
1.01721	-0.2741		1.01705	-0.41906		1.0179	-0.54322
1.01677	-0.27288		1.01654	-0.41816		1.01642	-0.54357
1.01403	-0.2715		1.01588	-0.41805		1.01478	-0.54446
1.01305	-0.27065		1.01398	-0.41682		1.0138	-0.54372
1.01159	-0.27094		1.01187	-0.41707		1.01013	-0.5427
1.01075	-0.27076		1.00952	-0.41676		1.00938	-0.54256
1.00931	-0.27083		1.00946	-0.41682		1.00749	-0.54446
1.00767	-0.27067		1.00765	-0.41584		1.00673	-0.54377
1.00608	-0.27041		1.0059	-0.41434		1.00672	-0.5434
1.00466	-0.2698		1.00409	-0.41305		1.00525	-0.54634
1.0025	-0.26977		1.00235	-0.41297		1.00318	-0.54923
1.00177	-0.26863		1.00205	-0.41223		1.00148	-0.54956
0.99908	-0.2676		1.00094	-0.41126		0.99971	-0.54986
0.99822	-0.26698		0.9993	-0.41014		0.99962	-0.55112
0.99685	-0.26709		0.99618	-0.40956		0.99595	-0.54943
0.99586	-0.26565		0.99474	-0.40836		0.99463	-0.54779
0.99378	-0.26648		0.99413	-0.40852		0.99253	-0.54913
0.99287	-0.26623		0.99187	-0.40825		0.99197	-0.55058
0.99136	-0.2656		0.99026	-0.40793		0.99107	-0.55099
0.98897	-0.26533		0.98941	-0.40792		0.9895	-0.55256
0.98709	-0.26559		0.98727	-0.40698		0.98786	-0.5523
0.98682	-0.26469		0.98638	-0.40609		0.98667	-0.55252
0.98434	-0.2639		0.98523	-0.40619		0.98471	-0.55018
0.98342	-0.26345		0.98383	-0.40487		0.98394	-0.55005
0.98195	-0.2625		0.98137	-0.40405		0.98038	-0.54901
0.98019	-0.26101		0.97938	-0.40352		0.97901	-0.54818
0.97829	-0.26241		0.97921	-0.40283		0.97664	-0.54714
0.97802	-0.26271		0.97779	-0.40155		0.97634	-0.54805
0.9764	-0.26326		0.97612	-0.40056		0.97631	-0.54856
0.9746	-0.26355		0.97441	-0.40054		0.97455	-0.54983
0.97227	-0.26365		0.97182	-0.3983		0.97317	-0.54981
0.97113	-0.26298		0.97155	-0.39829		0.97113	-0.54728
0.96875	-0.26276		0.97024	-0.39773		0.96916	-0.54544
0.96788	-0.26265		0.96835	-0.3962		0.96897	-0.5464
0.96625	-0.26154		0.9656	-0.39528		0.96534	-0.54561
0.96463	-0.26122		0.96443	-0.39418		0.96415	-0.54483
0.96318	-0.26115		0.96434	-0.39398		0.96199	-0.54419
0.96236	-0.25931		0.96219	-0.39355		0.96162	-0.54421
0.96094	-0.26006		0.9603	-0.39299		0.96059	-0.54299
0.95888	-0.25993		0.95942	-0.39357		0.95886	-0.54307
0.9575	-0.25907		0.95702	-0.39263		0.95753	-0.54082
0.95638	-0.25697		0.95601	-0.39233		0.95621	-0.53803
0.9539	-0.25657		0.95547	-0.39175		0.95427	-0.53667
0.95291	-0.25655		0.95355	-0.39111		0.95404	-0.537
0.95141	-0.25597		0.95	-0.39036		0.95057	-0.53626
0.94986	-0.25552		0.94971	-0.38977		0.94897	-0.53712
0.94829	-0.25557		0.94841	-0.38965		0.94697	-0.53767
0.94758	-0.2548		0.94686	-0.38892		0.94671	-0.53733
0.94554	-0.25464		0.94523	-0.38795		0.94543	-0.53578
0.94402	-0.25461		0.94377	-0.38696		0.94421	-0.5359
0.94208	-0.25471		0.94228	-0.38698		0.94266	-0.53505
0.94164	-0.25472		0.94121	-0.38629		0.94069	-0.53491
0.93915	-0.25376		0.93978	-0.38569		0.93919	-0.53258
0.93791	-0.2546		0.93889	-0.38499		0.93842	-0.53479
0.93648	-0.25433		0.9352	-0.38418		0.93488	-0.53421
0.93508	-0.25343		0.93414	-0.38268		0.93401	-0.53416
0.9327	-0.25349		0.93343	-0.38225		0.93138	-0.53472
0.93258	-0.25329		0.93219	-0.38148		0.93096	-0.53498
0.93065	-0.25258		0.93034	-0.38092		0.9305	-0.53438
0.92898	-0.25179		0.92897	-0.38218		0.92857	-0.53337
0.92724	-0.25135		0.92673	-0.38192		0.92791	-0.53293
0.92595	-0.25036		0.92564	-0.3805		0.92577	-0.53189
0.92349	-0.24884		0.92424	-0.38027		0.92362	-0.5312
0.92217	-0.24973		0.92357	-0.38004		0.92361	-0.53195
0.92143	-0.24995		0.91991	-0.37919		0.92016	-0.53116
0.9194	-0.24916		0.91934	-0.37833		0.91894	-0.53128
0.91769	-0.24976		0.91862	-0.37851		0.91602	-0.53042
0.91701	-0.24878		0.91745	-0.37722		0.91589	-0.53049
0.91583	-0.24807		0.91471	-0.37553		0.91554	-0.53143
0.9134	-0.24774		0.91347	-0.37491		0.91367	-0.53186
0.9116	-0.24698		0.91223	-0.37429		0.9123	-0.53239
0.91096	-0.24475		0.91065	-0.37419		0.91075	-0.53381
0.90876	-0.24398		0.90936	-0.37394		0.90872	-0.53393
0.90728	-0.24276		0.90807	-0.37355		0.90863	-0.53491
0.90585	-0.24269		0.90443	-0.37342		0.90532	-0.53425
0.9045	-0.24279		0.90442	-0.37218		0.90344	-0.53236
0.90223	-0.24399		0.90316	-0.37227		0.90133	-0.53135
0.90218	-0.24269		0.90176	-0.37215		0.901	-0.53303
0.90017	-0.24168		0.89973	-0.37153		0.8999	-0.53088
0.89783	-0.24159		0.89867	-0.37192		0.89889	-0.52978
0.89697	-0.24137		0.8967	-0.37072		0.89733	-0.52936
0.89594	-0.24062		0.89506	-0.37079		0.896	-0.53068
0.89393	-0.23968		0.89427	-0.37053		0.89392	-0.53061
0.89233	-0.23841		0.89326	-0.371		0.89271	-0.53196
0.89086	-0.23716		0.88961	-0.37087		0.88972	-0.53108
0.88957	-0.23736		0.8887	-0.37059		0.88794	-0.53008
0.88733	-0.23785		0.88819	-0.37033		0.88635	-0.5281
0.88678	-0.23813		0.88676	-0.37044		0.88587	-0.526
0.88534	-0.23931		0.88477	-0.37009		0.88511	-0.52827
0.88299	-0.23884		0.88309	-0.36899		0.88337	-0.52666
0.88151	-0.23883		0.88187	-0.3675		0.88167	-0.52698
0.88025	-0.23893		0.88036	-0.36749		0.88026	-0.52742
0.87836	-0.23938		0.87921	-0.36721		0.8786	-0.52705
0.87728	-0.23895		0.87849	-0.36761		0.87828	-0.52844
0.87595	-0.23768		0.87464	-0.36696		0.87491	-0.52602
0.87381	-0.23698		0.87461	-0.36679		0.87364	-0.52442
0.87208	-0.23613		0.87343	-0.36658		0.87067	-0.52277
0.8716	-0.23609		0.87183	-0.36669		0.87039	-0.5225
0.87064	-0.23783		0.86913	-0.36682		0.87006	-0.52052
0.86803	-0.23647		0.86841	-0.36656		0.86838	-0.51881
0.86663	-0.23599		0.86637	-0.36588		0.86679	-0.51803
0.86546	-0.23576		0.86476	-0.36503		0.86555	-0.51708
0.8627	-0.23518		0.86423	-0.36442		0.86344	-0.51622
0.8616	-0.236		0.86291	-0.36441		0.86293	-0.51599
0.86054	-0.23454		0.85948	-0.36355		0.86016	-0.5138
0.85894	-0.23362		0.85887	-0.36391		0.85783	-0.51226
0.85659	-0.23314		0.85786	-0.36315		0.85626	-0.51083
0.85646	-0.23276		0.85623	-0.36274		0.85593	-0.50999
0.85495	-0.23364		0.85366	-0.36231		0.85515	-0.5065
0.85286	-0.23286		0.8536	-0.36228		0.85296	-0.50794
0.85181	-0.23316		0.85153	-0.3607		0.85202	-0.50829
0.85057	-0.23318		0.84973	-0.36045		0.85035	-0.50842
0.84842	-0.23357		0.84869	-0.35982		0.84874	-0.50738
0.84685	-0.23413		0.84814	-0.36008		0.84823	-0.50704
0.84558	-0.23257		0.84412	-0.35986		0.84449	-0.50488
0.84402	-0.23254		0.84407	-0.36002		0.84303	-0.50242
0.84172	-0.23161		0.84289	-0.35925		0.841	-0.50115
0.84166	-0.2313		0.84134	-0.35919		0.84052	-0.50192
0.84009	-0.23125		0.83882	-0.35914		0.83951	-0.50185
0.83729	-0.23041		0.83812	-0.36002		0.83827	-0.50021
0.83622	-0.2306		0.83598	-0.35992		0.83647	-0.49983
0.8347	-0.2304		0.83419	-0.35967		0.83579	-0.4994
0.83292	-0.23098		0.83379	-0.35877		0.83322	-0.49699
0.83183	-0.23054		0.83264	-0.35725		0.83277	-0.49582
0.83003	-0.23123		0.8293	-0.35679		0.829	-0.49344
0.82851	-0.23117		0.82905	-0.35725		0.82828	-0.49316
0.82678	-0.23047		0.82781	-0.3573		0.8258	-0.49374
0.82614	-0.22974		0.82639	-0.35651		0.82527	-0.49384
0.82533	-0.23008		0.82404	-0.35612		0.82475	-0.49313
0.82253	-0.2293		0.82261	-0.35501		0.82258	-0.49595
0.82146	-0.22911		0.82104	-0.35416		0.82177	-0.49561
0.81969	-0.22818		0.81934	-0.35449		0.8209	-0.49453
0.81805	-0.22755		0.81821	-0.35442		0.81831	-0.49356
0.81686	-0.22639		0.81805	-0.3527		0.81713	-0.49219
0.81528	-0.22723		0.81352	-0.35182		0.81485	-0.49119
0.81363	-0.2271		0.81342	-0.35231		0.81271	-0.49094
0.81141	-0.22663		0.81206	-0.35252		0.81066	-0.49151
0.81129	-0.22546		0.8117	-0.35243		0.81028	-0.49431
0.80937	-0.22538		0.80845	-0.3518		0.80987	-0.49386
0.80704	-0.22446		0.80783	-0.35112		0.80768	-0.49453
0.80664	-0.22336		0.80604	-0.35056		0.80628	-0.4927
0.80484	-0.22174		0.80432	-0.34973		0.80536	-0.49185
0.80333	-0.22062		0.80327	-0.34959		0.80347	-0.48928
0.80124	-0.21949		0.80242	-0.34955		0.80229	-0.48762
0.80034	-0.21904		0.79882	-0.34873		0.79906	-0.48701
0.79809	-0.2189		0.79853	-0.34985		0.79766	-0.48749
0.79647	-0.21972		0.79721	-0.34895		0.7955	-0.48908
0.79594	-0.21959		0.79601	-0.34773		0.79512	-0.49172
0.79459	-0.21972		0.79326	-0.34701		0.79418	-0.49135
0.79212	-0.21827		0.79306	-0.3458		0.79289	-0.49179
0.79111	-0.21799		0.79127	-0.3454		0.79146	-0.48994
0.78923	-0.21669		0.78941	-0.34521		0.79058	-0.48845
0.78767	-0.21563		0.78774	-0.34464		0.78796	-0.48735
0.78648	-0.21445		0.78767	-0.34478		0.78748	-0.48729
0.78481	-0.21398		0.78409	-0.34438		0.78418	-0.48758
0.7832	-0.21445		0.78377	-0.344		0.78276	-0.48783
0.78163	-0.21484		0.78147	-0.34302		0.78018	-0.48997
0.781	-0.21486		0.78135	-0.34313		0.77997	-0.48817
0.77991	-0.21448		0.77829	-0.34266		0.77942	-0.48851
0.77671	-0.21297		0.77732	-0.34193		0.77729	-0.48831
0.77608	-0.21251		0.77582	-0.34145		0.77643	-0.48633
0.77454	-0.21144		0.77353	-0.34107		0.7757	-0.48558
0.77288	-0.21065		0.77301	-0.34032		0.77223	-0.4864
0.77158	-0.20921		0.77274	-0.33984		0.77209	-0.4867
0.7699	-0.20923		0.7683	-0.33896		0.7687	-0.48698
0.76822	-0.20976		0.76819	-0.33776		0.76681	-0.48683
0.76621	-0.20913		0.7666	-0.33652		0.76605	-0.48646
0.76541	-0.20961		0.76591	-0.33684		0.7646	-0.48661
0.7645	-0.20907		0.76294	-0.3352		0.76406	-0.48384
0.76205	-0.20829		0.76273	-0.33369		0.76241	-0.48392
0.76089	-0.20776		0.76107	-0.33238		0.76063	-0.48403
0.75962	-0.20666		0.75853	-0.33219		0.76033	-0.485
0.75743	-0.20601		0.75815	-0.33119		0.7572	-0.48549
0.7559	-0.20622		0.75662	-0.33082		0.75706	-0.48688
0.75503	-0.2065		0.7534	-0.33065		0.75417	-0.48684
0.75262	-0.20551		0.7534	-0.32923		0.75188	-0.48556
0.75073	-0.20567		0.75115	-0.32819		0.75068	-0.48531
0.74987	-0.20586		0.75093	-0.32793		0.7499	-0.4842
0.74899	-0.20512		0.7485	-0.32695		0.74841	-0.48177
0.74656	-0.20363		0.74721	-0.32614		0.74677	-0.48058
0.74543	-0.20348		0.74554	-0.32605		0.74588	-0.48039
0.74371	-0.20275		0.74376	-0.32559		0.74468	-0.48018
0.74265	-0.20239		0.74239	-0.32399		0.74244	-0.48072
0.74072	-0.20232		0.74229	-0.32301		0.74221	-0.48065
0.74022	-0.20272		0.73859	-0.32277		0.73885	-0.48022
0.73785	-0.20153		0.73775	-0.32166		0.73687	-0.48022
0.73602	-0.20233		0.73628	-0.31959		0.7351	-0.47913
0.73501	-0.20213		0.7362	-0.31801		0.73507	-0.47706
0.73432	-0.20187		0.73265	-0.31695		0.73344	-0.47833
0.73176	-0.20053		0.73246	-0.31579		0.73177	-0.47652
0.73056	-0.20029		0.73076	-0.31474		0.73071	-0.47712
0.72881	-0.20022		0.72807	-0.3148		0.73054	-0.4768
0.72784	-0.20081		0.7275	-0.31453		0.72666	-0.47572
0.72568	-0.20105		0.72677	-0.31349		0.72633	-0.47546
0.72475	-0.20113		0.72304	-0.31189		0.72414	-0.47541
0.72238	-0.20048		0.72299	-0.31117		0.72122	-0.47488
0.72065	-0.19982		0.72146	-0.30924		0.72025	-0.47374
0.72026	-0.19892		0.72082	-0.30851		0.71947	-0.47285
0.71949	-0.19794		0.71698	-0.308		0.7183	-0.4712
0.71603	-0.19656		0.71692	-0.30688		0.71603	-0.47196
0.71549	-0.19595		0.71513	-0.30645		0.71599	-0.47125
0.71378	-0.19555		0.71329	-0.30538		0.71482	-0.47007
0.71232	-0.19629		0.71274	-0.30484		0.71203	-0.46895
0.70993	-0.19665		0.71209	-0.30361		0.71193	-0.46762
0.70982	-0.19712		0.70811	-0.30205		0.70866	-0.46755
0.70773	-0.19641		0.70739	-0.30135		0.70642	-0.46768
0.70603	-0.19532		0.70596	-0.30082		0.70542	-0.46651
0.70457	-0.19475		0.70585	-0.30026		0.70465	-0.46513
0.70398	-0.19389		0.70211	-0.29921		0.70334	-0.46456
0.70125	-0.19283		0.70181	-0.29828		0.70168	-0.46556
0.70005	-0.19248		0.70034	-0.29772		0.70057	-0.46611
0.69887	-0.19196		0.69765	-0.29656		0.69995	-0.46559
0.69735	-0.19239		0.69723	-0.29546		0.69657	-0.46668
0.69505	-0.1931		0.69695	-0.29441		0.69632	-0.4664
0.69501	-0.19384		0.69346	-0.29389		0.69395	-0.46378
0.69284	-0.19361		0.69254	-0.29265		0.69082	-0.46316
0.6906	-0.19177		0.69108	-0.29223		0.68976	-0.46193
0.68975	-0.19182		0.69032	-0.29203		0.68961	-0.46256
0.6892	-0.19057		0.68739	-0.29074		0.68824	-0.46157
0.68584	-0.18975		0.68696	-0.29048		0.68591	-0.46104
0.68544	-0.18886		0.68552	-0.29073		0.68581	-0.46136
0.68311	-0.18889		0.68271	-0.29078		0.68525	-0.45947
0.6817	-0.18905		0.68207	-0.28949		0.6819	-0.46032
0.68022	-0.1897		0.68162	-0.28882		0.68128	-0.46072
0.68021	-0.18929		0.67778	-0.28741		0.67824	-0.45816
0.67706	-0.1888		0.67719	-0.28656		0.67616	-0.45697
0.67586	-0.18778		0.67633	-0.28705		0.67476	-0.4562
0.675	-0.18713		0.67575	-0.28629		0.67408	-0.4561
0.6736	-0.18585		0.67206	-0.2854		0.67263	-0.45658
0.67029	-0.18504		0.67167	-0.28513		0.67116	-0.45677
0.66989	-0.18456		0.66982	-0.28533		0.6706	-0.45656
0.6681	-0.18446		0.66794	-0.28547		0.66963	-0.45562
0.66684	-0.18412		0.66729	-0.28544		0.66631	-0.45394
0.66479	-0.18341		0.66668	-0.28473		0.66626	-0.45391
0.66462	-0.18304		0.66274	-0.28432		0.66338	-0.45328
0.66208	-0.18293		0.66239	-0.28385		0.66058	-0.45131
0.66029	-0.1828		0.66043	-0.28446		0.65997	-0.45025
0.65912	-0.18172		0.66019	-0.28455		0.65856	-0.4516
0.6588	-0.18116		0.6567	-0.2845		0.65782	-0.45164
0.65613	-0.18034		0.65639	-0.28483		0.65565	-0.44996
0.65501	-0.18039		0.65495	-0.28482		0.6555	-0.4503
0.65248	-0.17948		0.65322	-0.28473		0.6547	-0.44867
0.65179	-0.17897		0.65145	-0.28457		0.65154	-0.44653
0.65047	-0.17806		0.65124	-0.28398		0.65068	-0.44464
0.64929	-0.17739		0.64771	-0.28333		0.64842	-0.44374
0.64649	-0.17705		0.64666	-0.28349		0.64561	-0.44456
0.64478	-0.17704		0.6454	-0.28251		0.64448	-0.44333
0.6442	-0.17718		0.6453	-0.28208		0.64377	-0.44321
0.64317	-0.17688		0.64222	-0.28087		0.64213	-0.44308
0.6405	-0.17746		0.64149	-0.28047		0.64088	-0.44254
0.64017	-0.17767		0.64011	-0.2795		0.64039	-0.44414
0.63826	-0.1769		0.63751	-0.2793		0.63909	-0.4431
0.6369	-0.1768		0.63658	-0.27926		0.636	-0.44296
0.63468	-0.17635		0.63654	-0.2785		0.6358	-0.44139
0.63458	-0.17535		0.63245	-0.27772		0.63265	-0.44057
0.63168	-0.17486		0.63214	-0.27825		0.63078	-0.44094
0.63003	-0.17486		0.63042	-0.27731		0.62974	-0.43955
0.62921	-0.17493		0.62997	-0.2767		0.62896	-0.44052
0.62828	-0.17461		0.6268	-0.27585		0.62727	-0.44033
0.62511	-0.17505		0.62644	-0.27571		0.62572	-0.43939
0.62466	-0.1752		0.62449	-0.27478		0.62525	-0.43805
0.62252	-0.17536		0.62189	-0.27367		0.62438	-0.43625
0.62201	-0.17547		0.62114	-0.27349		0.62095	-0.43604
0.6198	-0.17486		0.621	-0.27262		0.62066	-0.43688
0.61969	-0.17318		0.61751	-0.27171		0.61855	-0.43615
0.61625	-0.17248		0.61661	-0.2721		0.61507	-0.43543
0.61528	-0.17201		0.61507	-0.27173		0.61418	-0.43492
0.61374	-0.17294		0.61479	-0.27091		0.61338	-0.43592
0.61349	-0.17261		0.61159	-0.27022		0.61247	-0.43537
0.61008	-0.17261		0.61129	-0.26986		0.61045	-0.43557
0.6096	-0.17238		0.60955	-0.26956		0.61015	-0.43612
0.60794	-0.17314		0.60712	-0.26844		0.60957	-0.4335
0.60644	-0.17293		0.60652	-0.26676		0.60595	-0.43301
0.60476	-0.17239		0.60612	-0.26645		0.60513	-0.43357
0.60412	-0.17059		0.60266	-0.26561		0.60283	-0.4337
0.60152	-0.17018		0.60162	-0.26565		0.60028	-0.43307
0.59986	-0.16968		0.6	-0.26538		0.59943	-0.43336
0.59884	-0.16979		0.59934	-0.2639		0.59849	-0.43381
0.59808	-0.16892		0.59635	-0.26374		0.5969	-0.43481
0.59469	-0.16831		0.59624	-0.26287		0.59505	-0.43314
0.5944	-0.16813		0.5945	-0.26247		0.59476	-0.43336
0.59253	-0.16756		0.59242	-0.26122		0.59416	-0.43007
0.59178	-0.16674		0.59129	-0.25992		0.59055	-0.42938
0.58935	-0.16654		0.591	-0.25892		0.59031	-0.42744
0.58866	-0.16666		0.58713	-0.25914		0.58799	-0.42697
0.58589	-0.16586		0.58667	-0.25859		0.58535	-0.42623
0.58499	-0.1657		0.58517	-0.25757		0.5838	-0.42783
0.58397	-0.16486		0.58512	-0.25706		0.58344	-0.42805
0.58331	-0.16442		0.58145	-0.25652		0.58211	-0.42738
0.57977	-0.16317		0.58061	-0.25455		0.58026	-0.42699
0.57949	-0.16299		0.57888	-0.25257		0.57989	-0.42711
0.57773	-0.16193		0.57699	-0.25176		0.57869	-0.42702
0.57611	-0.16085		0.57639	-0.2511		0.57592	-0.42597
0.57386	-0.16035		0.57627	-0.25054		0.57548	-0.42425
0.57377	-0.1602		0.57235	-0.25034		0.57301	-0.42396
0.57121	-0.16026		0.57107	-0.24934		0.56974	-0.42103
0.56925	-0.15987		0.56952	-0.24844		0.56893	-0.42303
0.56846	-0.15991		0.56952	-0.24822		0.56764	-0.4213
0.56821	-0.15952		0.56682	-0.24877		0.56649	-0.41869
0.56496	-0.15976		0.56589	-0.24774		0.56476	-0.41788
0.56448	-0.1587		0.56398	-0.24664		0.56446	-0.41516
0.56258	-0.15876		0.56182	-0.24681		0.56378	-0.41547
0.56102	-0.15781		0.56097	-0.24606		0.5606	-0.41391
0.55916	-0.15716		0.5608	-0.24562		0.56046	-0.41358
0.5591	-0.15683		0.55723	-0.24466		0.5574	-0.41395
0.55629	-0.15739		0.55547	-0.24396		0.555	-0.41133
0.55436	-0.15682		0.55458	-0.2421		0.55397	-0.40965
0.55333	-0.15684		0.55458	-0.24208		0.55272	-0.40856
0.55292	-0.15633		0.55117	-0.24189		0.55183	-0.40676
0.54945	-0.15658		0.55039	-0.24181		0.54984	-0.40522
0.54935	-0.15533		0.54901	-0.24084		0.54962	-0.40348
0.54778	-0.15535		0.54618	-0.24067		0.54891	-0.40434
0.54546	-0.15377		0.54613	-0.24038		0.54541	-0.40489
0.54365	-0.15299		0.54581	-0.23928		0.54519	-0.40455
0.54354	-0.15221		0.54154	-0.2389		0.54172	-0.40515
0.54079	-0.15283		0.54042	-0.23836		0.53929	-0.40453
0.53952	-0.15258		0.53976	-0.23642		0.53842	-0.40298
0.53878	-0.15193		0.53908	-0.23667		0.53725	-0.40048
0.53861	-0.15088		0.53636	-0.23662		0.5369	-0.39787
0.53447	-0.15008		0.5357	-0.23636		0.53483	-0.39648
0.5337	-0.14953		0.53425	-0.23559		0.53396	-0.39465
0.53207	-0.14881		0.53163	-0.23468		0.53351	-0.39373
0.5307	-0.14713		0.53076	-0.23418		0.5302	-0.39442
0.52884	-0.14612		0.53028	-0.23424		0.52977	-0.39611
0.5287	-0.14559		0.52659	-0.2336		0.52698	-0.3976
0.52604	-0.14568		0.5257	-0.23286		0.52451	-0.39651
0.52449	-0.14526		0.5244	-0.23272		0.52374	-0.39742
0.52304	-0.14469		0.52425	-0.23207		0.52268	-0.39301
0.52288	-0.14439		0.5207	-0.23178		0.52135	-0.39372
0.51945	-0.14411		0.5204	-0.23062		0.51994	-0.39463
0.51891	-0.14432		0.51851	-0.23038		0.51928	-0.39326
0.51717	-0.14346		0.51658	-0.22898		0.51892	-0.39463
0.51535	-0.14307		0.51622	-0.22859		0.51535	-0.39319
0.51389	-0.14252		0.51521	-0.22881		0.51509	-0.39487
0.51375	-0.14165		0.51166	-0.22807		0.51237	-0.39399
0.51033	-0.14115		0.51016	-0.22657		0.50885	-0.39197
0.50971	-0.14117		0.50933	-0.22665		0.50809	-0.39257
0.50804	-0.1412		0.50897	-0.22662		0.50717	-0.3937
0.50772	-0.14127		0.50653	-0.22515		0.50665	-0.39285
0.50429	-0.14101		0.50516	-0.22422		0.50444	-0.39389
0.50397	-0.14112		0.50363	-0.22514		0.50441	-0.39109
0.50173	-0.13994		0.5011	-0.22525		0.50333	-0.39257
0.5	-0.13965		0.50056	-0.22401		0.50041	-0.39025
0.49829	-0.14108		0.50034	-0.22348		0.50035	-0.39042
0.49797	-0.14084		0.49605	-0.22183		0.49676	-0.38965
0.49547	-0.14045		0.49529	-0.22047		0.49382	-0.3893
0.49422	-0.14012		0.49442	-0.22013		0.49325	-0.38826
0.49319	-0.14072		0.49419	-0.21999		0.49161	-0.38866
0.49286	-0.14007		0.49087	-0.21931		0.49093	-0.38877
0.48918	-0.13972		0.49007	-0.21821		0.48947	-0.39067
0.48893	-0.13857		0.48856	-0.21848		0.48871	-0.38844
0.487	-0.13772		0.48646	-0.21885		0.48853	-0.39018
0.48525	-0.13774		0.48595	-0.21718		0.48479	-0.38913
0.48342	-0.14013		0.4856	-0.21661		0.48473	-0.38917
0.48314	-0.13984		0.4814	-0.21485		0.48188	-0.38732
0.4805	-0.13962		0.48057	-0.21501		0.47909	-0.38551
0.47913	-0.13758		0.47937	-0.2147		0.47751	-0.38587
0.47751	-0.13757		0.47863	-0.21482		0.47689	-0.38617
0.47731	-0.13666		0.47619	-0.21376		0.47594	-0.38623
0.47372	-0.1355		0.47524	-0.21374		0.47461	-0.38513
0.47348	-0.13445		0.47373	-0.21286		0.47386	-0.38363
0.47149	-0.13389		0.47091	-0.21196		0.47305	-0.38209
0.47042	-0.13315		0.47063	-0.21108		0.47006	-0.38108
0.4687	-0.13518		0.47048	-0.21081		0.46923	-0.38014
0.46829	-0.13463		0.46667	-0.21004		0.46708	-0.37873
0.46463	-0.13489		0.46478	-0.20995		0.46337	-0.37835
0.46425	-0.13308		0.46369	-0.20973		0.46294	-0.37796
0.46276	-0.1327		0.46364	-0.2098		0.46202	-0.37663
0.46267	-0.13166		0.46132	-0.20842		0.46114	-0.37637
0.4586	-0.13171		0.46052	-0.20753		0.45919	-0.37583
0.45821	-0.13106		0.45825	-0.20671		0.45919	-0.3749
0.45678	-0.13051		0.45604	-0.20588		0.45822	-0.37511
0.45491	-0.1306		0.4553	-0.20516		0.45518	-0.37258
0.45337	-0.13093		0.45479	-0.20439		0.45434	-0.37187
0.45326	-0.13046		0.45103	-0.20359		0.45138	-0.36691
0.44968	-0.12993		0.44993	-0.20231		0.44849	-0.3649
0.44859	-0.13074		0.44876	-0.20204		0.44758	-0.36472
0.44792	-0.12994		0.44873	-0.2014		0.44624	-0.36295
0.44734	-0.12913		0.44574	-0.20121		0.44534	-0.3621
0.44344	-0.12845		0.44485	-0.20047		0.44366	-0.36157
0.44329	-0.12717		0.44278	-0.20043		0.44362	-0.35952
0.44196	-0.12649		0.44092	-0.19938		0.44273	-0.35973
0.44027	-0.12668		0.44032	-0.19883		0.43961	-0.35634
0.43843	-0.12698		0.43988	-0.19805		0.43951	-0.35549
0.43781	-0.12653		0.43647	-0.19709		0.43671	-0.35044
0.4341	-0.12598		0.43493	-0.19552		0.4337	-0.34864
0.43377	-0.12656		0.43393	-0.19456		0.43295	-0.34941
0.43295	-0.12561		0.4332	-0.19327		0.43143	-0.34764
0.43246	-0.12415		0.43105	-0.19216		0.43044	-0.34661
0.42866	-0.1234		0.42982	-0.19116		0.42892	-0.34812
0.4276	-0.12204		0.42792	-0.19135		0.42812	-0.34777
0.42633	-0.12137		0.42517	-0.19056		0.42786	-0.34714
0.42481	-0.12177		0.42471	-0.1897		0.42454	-0.34608
0.42302	-0.12165		0.4244	-0.18946		0.42394	-0.34537
0.42292	-0.12056		0.42093	-0.18858		0.42123	-0.3466
0.4191	-0.11957		0.41913	-0.18825		0.41861	-0.34471
0.41892	-0.11953		0.41842	-0.18805		0.4174	-0.34632
0.41703	-0.11901		0.41823	-0.187		0.41597	-0.34547
0.4167	-0.11749		0.41545	-0.18569		0.41544	-0.34529
0.41298	-0.11691		0.41423	-0.18441		0.41405	-0.34352
0.41293	-0.11597		0.41304	-0.18401		0.41348	-0.34318
0.41159	-0.11559		0.41049	-0.18369		0.41235	-0.34226
0.41005	-0.116		0.4098	-0.18291		0.40962	-0.34048
0.40811	-0.11412		0.40972	-0.18286		0.40901	-0.3418
0.40739	-0.11157		0.40612	-0.18175		0.40628	-0.34332
0.40349	-0.11128		0.40469	-0.18142		0.40371	-0.34432
0.40323	-0.11081		0.40318	-0.18022		0.40267	-0.34363
0.4023	-0.11185		0.40292	-0.17959		0.40112	-0.3424
0.40183	-0.11052		0.40058	-0.17816		0.4005	-0.34233
0.39819	-0.10999		0.39933	-0.1768		0.39837	-0.34185
0.3975	-0.10969		0.39735	-0.1757		0.398	-0.34052
0.3967	-0.1091		0.39556	-0.17519		0.39772	-0.3409
0.39532	-0.1086		0.39478	-0.17484		0.3939	-0.34083
0.3926	-0.10829		0.39405	-0.17427		0.39347	-0.34186
0.39248	-0.10589		0.39063	-0.17319		0.39156	-0.34094
0.38886	-0.10541		0.38862	-0.17283		0.38819	-0.3412
0.38825	-0.1041		0.38802	-0.17178		0.38708	-0.34067
0.38739	-0.10453		0.38748	-0.17069		0.38613	-0.338
0.38676	-0.10348		0.38576	-0.16955		0.38484	-0.33854
0.38292	-0.10358		0.38361	-0.16856		0.38352	-0.33714
0.38282	-0.10274		0.38252	-0.16839		0.38314	-0.33483
0.38107	-0.10182		0.37995	-0.16716		0.3822	-0.33301
0.37998	-0.10186		0.37989	-0.16697		0.37911	-0.33284
0.37767	-0.10147		0.37927	-0.16652		0.37871	-0.33416
0.37761	-0.10067		0.37592	-0.16594		0.3759	-0.33356
0.37364	-0.10038		0.37458	-0.16554		0.37332	-0.33035
0.3735	-0.09979		0.37328	-0.16517		0.37245	-0.32892
0.37194	-0.09809		0.37272	-0.16447		0.37053	-0.32579
0.37193	-0.0975		0.37025	-0.16301		0.37002	-0.32664
0.36794	-0.09744		0.36946	-0.1617		0.36846	-0.32605
0.36721	-0.09746		0.3679	-0.16063		0.3683	-0.32524
0.36625	-0.09712		0.3651	-0.15925		0.36735	-0.32365
0.36463	-0.09715		0.36428	-0.15871		0.36426	-0.32218
0.36278	-0.09553		0.36421	-0.15832		0.36326	-0.32378
0.36201	-0.09487		0.36037	-0.1576		0.36109	-0.32178
0.35907	-0.09471		0.35914	-0.15688		0.35841	-0.32014
0.35786	-0.09371		0.35797	-0.15651		0.357	-0.31953
0.35718	-0.09123		0.35772	-0.15667		0.35579	-0.31926
0.35641	-0.09081		0.35559	-0.15575		0.3542	-0.31927
0.35236	-0.0895		0.35363	-0.15509		0.35353	-0.31798
0.35235	-0.08899		0.35255	-0.15435		0.35253	-0.3168
0.35069	-0.08921		0.35031	-0.15273		0.35249	-0.31528
0.34991	-0.08957		0.34935	-0.1523		0.34855	-0.31297
0.34713	-0.08799		0.34851	-0.15168		0.34839	-0.31236
0.34706	-0.08783		0.34565	-0.15154		0.34555	-0.31098
0.34352	-0.08716		0.34432	-0.15094		0.34272	-0.3117
0.34304	-0.08651		0.34309	-0.14962		0.34213	-0.31279
0.3416	-0.08493		0.34239	-0.14848		0.34029	-0.31237
0.34147	-0.08391		0.34001	-0.14799		0.33922	-0.31266
0.33763	-0.08269		0.33877	-0.14683		0.33797	-0.31067
0.33753	-0.08171		0.33758	-0.14652		0.33765	-0.31031
0.33579	-0.08147		0.33467	-0.14476		0.33693	-0.30959
0.33528	-0.08032		0.33451	-0.1445		0.33377	-0.30928
0.33235	-0.08023		0.33435	-0.14342		0.33354	-0.3084
0.33228	-0.08016		0.32992	-0.14329		0.33065	-0.30631
0.3288	-0.08096		0.32946	-0.14281		0.32766	-0.30568
0.32832	-0.0801		0.32766	-0.14146		0.32729	-0.30706
0.32653	-0.07866		0.32763	-0.14055		0.32562	-0.30778
0.32616	-0.07818		0.32513	-0.13979		0.32447	-0.30599
0.32267	-0.07859		0.32311	-0.1388		0.3232	-0.30324
0.32215	-0.07847		0.32256	-0.13838		0.32283	-0.30294
0.32016	-0.078		0.31965	-0.13726		0.32202	-0.3016
0.31941	-0.07717		0.31895	-0.13651		0.31898	-0.30027
0.31692	-0.07773		0.31846	-0.13583		0.31793	-0.30029
0.31671	-0.07661		0.31516	-0.13479		0.31593	-0.29833
0.31396	-0.07733		0.31373	-0.1342		0.3128	-0.29871
0.31283	-0.07713		0.31293	-0.13317		0.31167	-0.29536
0.31164	-0.07651		0.312	-0.13254		0.31008	-0.2955
0.31126	-0.07637		0.31022	-0.13146		0.30958	-0.2944
0.30745	-0.0768		0.30844	-0.13097		0.30847	-0.29265
0.30702	-0.07702		0.30709	-0.13089		0.30733	-0.293
0.30538	-0.07625		0.30473	-0.12942		0.3072	-0.29186
0.30462	-0.07611		0.30417	-0.12909		0.30346	-0.29144
0.30218	-0.0761		0.30379	-0.12791		0.30315	-0.29205
0.30181	-0.0761		0.30037	-0.12662		0.30025	-0.29083
0.29825	-0.07533		0.29881	-0.12643		0.29717	-0.29
0.29811	-0.07521		0.29746	-0.12535		0.29609	-0.28723
0.29624	-0.07527		0.29729	-0.12492		0.29541	-0.2857
0.29602	-0.07481		0.29464	-0.12348		0.29482	-0.28353
0.29217	-0.07456		0.29297	-0.1232		0.29301	-0.28199
0.29209	-0.07443		0.29231	-0.12313		0.29244	-0.2819
0.29057	-0.0733		0.28981	-0.12261		0.29165	-0.27972
0.28956	-0.07306		0.28889	-0.12215		0.28874	-0.27882
0.28701	-0.07207		0.28844	-0.12124		0.28821	-0.27996
0.28658	-0.07269		0.28483	-0.12039		0.28537	-0.27912
0.28276	-0.07283		0.2838	-0.12002		0.28246	-0.27919
0.28272	-0.07244		0.28208	-0.11924		0.28203	-0.27787
0.28137	-0.07284		0.28174	-0.1178		0.28002	-0.2764
0.28116	-0.073		0.27987	-0.11696		0.27881	-0.27314
0.27718	-0.07244		0.27818	-0.11612		0.27755	-0.27322
0.27717	-0.0725		0.27742	-0.11546		0.27744	-0.27356
0.27492	-0.07254		0.27411	-0.11581		0.2769	-0.27151
0.27342	-0.07213		0.27392	-0.11526		0.27322	-0.27094
0.2718	-0.07091		0.27368	-0.11401		0.27236	-0.27199
0.27154	-0.07152		0.27007	-0.11307		0.27071	-0.27013
0.2681	-0.07073		0.26819	-0.11203		0.26687	-0.26889
0.26789	-0.07115		0.2673	-0.11125		0.26646	-0.26759
0.26644	-0.07112		0.267	-0.1113		0.26459	-0.26727
0.26621	-0.07129		0.26501	-0.10989		0.26453	-0.26615
0.26193	-0.07163		0.26286	-0.10947		0.26255	-0.26452
0.26159	-0.07207		0.26173	-0.10933		0.26198	-0.26344
0.26017	-0.07184		0.25934	-0.10919		0.26182	-0.26118
0.25778	-0.07147		0.25845	-0.10873		0.2584	-0.2601
0.2569	-0.07274		0.25813	-0.10729		0.25751	-0.2591
0.25666	-0.072		0.25509	-0.10629		0.25526	-0.25709
0.25281	-0.07134		0.25335	-0.10526		0.25219	-0.25509
0.25251	-0.07093		0.25189	-0.10471		0.25074	-0.25307
0.25085	-0.07054		0.25144	-0.10511		0.24973	-0.25274
0.25046	-0.07133		0.24929	-0.10456		0.24904	-0.25248
0.247	-0.07047		0.24823	-0.10368		0.24761	-0.25149
0.24659	-0.06934		0.24675	-0.10317		0.24677	-0.24982
0.24526	-0.0683		0.24372	-0.10174		0.24647	-0.24769
0.24286	-0.06754		0.24366	-0.10133		0.24284	-0.24697
0.24185	-0.06841		0.24334	-0.09933		0.24267	-0.24572
0.24141	-0.06793		0.23956	-0.0986		0.24041	-0.24291
0.23754	-0.06808		0.23853	-0.09739		0.23674	-0.24124
0.23743	-0.06692		0.23719	-0.09689		0.2365	-0.23966
0.23594	-0.06648		0.2367	-0.09655		0.235	-0.23762
0.23554	-0.06649		0.23454	-0.09566		0.23422	-0.23562
0.23224	-0.06553		0.23243	-0.09532		0.23265	-0.23426
0.2308	-0.06442		0.23172	-0.09425		0.23169	-0.2321
0.22961	-0.06283		0.2289	-0.09241		0.23147	-0.22873
0.22794	-0.06226		0.22792	-0.09187		0.22809	-0.22723
0.22611	-0.06189		0.22783	-0.09002		0.22775	-0.2258
0.22606	-0.06127		0.22488	-0.09004		0.22551	-0.22373
0.2228	-0.06058		0.22292	-0.08884		0.22193	-0.22361
0.22191	-0.06107		0.22133	-0.08787		0.22088	-0.2222
0.22098	-0.06017		0.22106	-0.0869		0.21952	-0.21973
0.22084	-0.05919		0.21893	-0.0858		0.21863	-0.21856
0.21675	-0.05874		0.21741	-0.08545		0.2171	-0.21507
0.21594	-0.05842		0.21681	-0.08488		0.21682	-0.21444
0.21548	-0.05705		0.21392	-0.08406		0.21612	-0.21209
0.21235	-0.05775		0.2131	-0.08317		0.21323	-0.21071
0.21147	-0.0575		0.21301	-0.08203		0.21233	-0.20899
0.2111	-0.05702		0.21008	-0.08171		0.2099	-0.20782
0.20794	-0.05699		0.20805	-0.08111		0.20642	-0.20662
0.20717	-0.05609		0.20654	-0.07993		0.20616	-0.20556
0.20528	-0.05556		0.20625	-0.07884		0.20458	-0.20283
0.20512	-0.05471		0.2041	-0.07878		0.20374	-0.20119
0.20142	-0.0543		0.20252	-0.07766		0.20197	-0.1968
0.20104	-0.05379		0.20119	-0.07732		0.20173	-0.19714
0.1998	-0.05433		0.19821	-0.07698		0.20126	-0.19511
0.19762	-0.05407		0.19818	-0.07616		0.19751	-0.1932
0.1964	-0.05315		0.19807	-0.07495		0.19693	-0.19272
0.19599	-0.05281		0.19438	-0.07388		0.195	-0.19083
0.19231	-0.0521		0.19313	-0.07338		0.19182	-0.19013
0.19229	-0.05187		0.19181	-0.07226		0.19058	-0.18709
0.19062	-0.05075		0.19149	-0.07159		0.1897	-0.18396
0.19021	-0.05022		0.18932	-0.07034		0.18823	-0.1831
0.18612	-0.04948		0.18693	-0.06996		0.18713	-0.17967
0.18583	-0.04847		0.18643	-0.06905		0.18627	-0.18033
0.18427	-0.04786		0.18341	-0.06845		0.18562	-0.17956
0.18295	-0.04718		0.1827	-0.06795		0.18286	-0.18002
0.18117	-0.0467		0.18224	-0.06641		0.18233	-0.17994
0.18096	-0.04518		0.17863	-0.06534		0.18027	-0.17908
0.17738	-0.04457		0.17704	-0.06397		0.17631	-0.1776
0.17674	-0.04409		0.17621	-0.063		0.17573	-0.1747
0.17527	-0.04252		0.17587	-0.0622		0.17402	-0.17468
0.17527	-0.04122		0.17387	-0.06052		0.17346	-0.17474
0.17173	-0.03966		0.17225	-0.05936		0.17158	-0.1735
0.17123	-0.0394		0.17072	-0.0586		0.1714	-0.17335
0.17012	-0.03895		0.16861	-0.05812		0.17103	-0.17216
0.16739	-0.03821		0.16787	-0.05876		0.16802	-0.17213
0.16628	-0.03847		0.16785	-0.05723		0.16744	-0.1705
0.16558	-0.03734		0.16434	-0.05779		0.16465	-0.17001
0.16208	-0.03654		0.16277	-0.05637		0.16157	-0.16869
0.16198	-0.03574		0.16159	-0.05575		0.16092	-0.16716
0.16059	-0.03488		0.1609	-0.05524		0.15894	-0.16725
0.16039	-0.03425		0.15837	-0.05383		0.15853	-0.16899
0.15642	-0.03291		0.15682	-0.05292		0.15724	-0.16815
0.15631	-0.03311		0.15631	-0.05225		0.15599	-0.16816
0.15429	-0.03243		0.15318	-0.0509		0.15569	-0.1662
0.15261	-0.0322		0.15225	-0.05123		0.15232	-0.16447
0.15098	-0.03218		0.15207	-0.05046		0.15183	-0.16273
0.1508	-0.03184		0.1488	-0.05075		0.14889	-0.16008
0.14726	-0.03078		0.14727	-0.04946		0.14606	-0.15877
0.1464	-0.03001		0.14607	-0.04977		0.1454	-0.1571
0.14545	-0.02927		0.14603	-0.04842		0.14412	-0.15536
0.14453	-0.02809		0.14355	-0.04765		0.14298	-0.15446
0.14093	-0.02736		0.14209	-0.04686		0.14166	-0.15148
0.14067	-0.02631		0.14031	-0.04623		0.14112	-0.15294
0.13946	-0.02598		0.13844	-0.04527		0.14102	-0.15074
0.13767	-0.02615		0.13724	-0.04346		0.13759	-0.14762
0.13615	-0.02543		0.13722	-0.04276		0.13706	-0.14482
0.13545	-0.02492		0.1341	-0.04241		0.13401	-0.14197
0.1316	-0.02449		0.13248	-0.04093		0.13119	-0.13924
0.13155	-0.02365		0.13113	-0.04011		0.13074	-0.13735
0.13047	-0.02323		0.1303	-0.03933		0.12932	-0.13557
0.12954	-0.02179		0.12807	-0.03915		0.12797	-0.13181
0.12586	-0.02091		0.12637	-0.03807		0.12685	-0.12794
0.12552	-0.01989		0.12627	-0.03802		0.1264	-0.12751
0.12406	-0.01965		0.12294	-0.03628		0.12545	-0.1263
0.12278	-0.01909		0.12292	-0.03524		0.12267	-0.1266
0.12067	-0.01815		0.12234	-0.03332		0.12149	-0.12362
0.12051	-0.01772		0.1192	-0.03304		0.11914	-0.12173
0.11721	-0.01731		0.11766	-0.03164		0.11566	-0.11893
0.11655	-0.01714		0.11559	-0.03066		0.11511	-0.11714
0.11547	-0.01649		0.11556	-0.02987		0.11437	-0.11319
0.11474	-0.01564		0.11332	-0.02915		0.113	-0.10939
0.11099	-0.01487		0.11136	-0.02848		0.11122	-0.10536
0.11033	-0.01546		0.11061	-0.02862		0.11077	-0.10281
0.10867	-0.01508		0.10803	-0.02779		0.11067	-0.09784
0.10711	-0.01499		0.10709	-0.02635		0.10703	-0.09749
0.10567	-0.01494		0.10652	-0.02419		0.10669	-0.09669
0.10513	-0.01413		0.10354	-0.02417		0.1037	-0.09493
0.10134	-0.0138		0.10163	-0.02282		0.10084	-0.09351
0.10092	-0.0134		0.10092	-0.02208		0.10032	-0.09139
0.09995	-0.01302		0.10081	-0.02102		0.09848	-0.08701
0.09992	-0.01246		0.09759	-0.01959		0.09735	-0.08577
0.09599	-0.01257		0.09656	-0.01963		0.09645	-0.08419
0.09548	-0.0131		0.09586	-0.0191		0.09603	-0.08361
0.09394	-0.01251		0.0924	-0.01815		0.09513	-0.07877
0.09231	-0.01244		0.09208	-0.01716		0.09228	-0.07732
0.09072	-0.01212		0.092	-0.01576		0.09178	-0.07701
0.0902	-0.01145		0.08872	-0.01546		0.08904	-0.07552
0.08651	-0.01109		0.08713	-0.01366		0.08558	-0.07355
0.08601	-0.01036		0.0859	-0.01289		0.08477	-0.07209
0.08507	-0.01008		0.08539	-0.01233		0.08424	-0.07012
0.08502	-0.00932		0.08288	-0.01075		0.08251	-0.06796
0.08062	-0.00912		0.08168	-0.01058		0.08111	-0.06769
0.08033	-0.01019		0.08049	-0.00975		0.08094	-0.06748
0.07901	-0.00968		0.07758	-0.00866		0.08032	-0.06445
0.07752	-0.00894		0.07714	-0.00821		0.07723	-0.06222
0.07545	-0.00965		0.07644	-0.00707		0.07618	-0.05887
0.07533	-0.00887		0.07369	-0.00613		0.07416	-0.0576
0.07163	-0.00856		0.07211	-0.00427		0.07087	-0.05525
0.07108	-0.00816		0.07075	-0.00301		0.0701	-0.05315
0.07022	-0.00751		0.0701	-0.000995753		0.06844	-0.04971
0.06908	-0.00705		0.06746	1.87815e-05		0.06764	-0.05012
0.06564	-0.00719		0.06683	0.00144		0.06618	-0.04919
0.06516	-0.00789		0.06578	0.00165		0.06517	-0.04859
0.06399	-0.00837		0.06271	0.00271		0.06482	-0.04698
0.06263	-0.00828		0.06174	0.00424		0.06199	-0.04823
0.05997	-0.00703		0.06168	0.00418		0.06158	-0.04486
0.05978	-0.00584		0.05883	0.005		0.05838	-0.04043
0.05591	-0.00572		0.05662	0.00615		0.05536	-0.03853
0.05534	-0.00477		0.05532	0.0073		0.05456	-0.03713
0.05435	-0.00367		0.05528	0.00912		0.05378	-0.03435
0.05428	-0.00286		0.05269	0.0106		0.05191	-0.03304
0.05056	-0.00346		0.05124	0.01272		0.05125	-0.03007
0.05045	-0.00351		0.05006	0.01281		0.0509	-0.02781
0.04848	-0.00392		0.04702	0.01484		0.04994	-0.02323
0.04687	-0.00288		0.04679	0.01547		0.04612	-0.0222
0.0451	-0.00147		0.04629	0.0162		0.04603	-0.01996
0.04446	-0.000380314		0.04391	0.01696		0.0435	-0.01569
0.04097	-0.000303315		0.04114	0.01812		0.04059	-0.01379
0.04051	0.000533576		0.03988	0.01833		0.03971	-0.01172
0.03948	0.00171		0.03982	0.01964		0.03884	-0.00871
0.0394	0.00179		0.03723	0.02036		0.03695	-0.00512
0.03605	0.00247		0.03658	0.02184		0.03565	-0.00262
0.03515	0.00243		0.03519	0.02325		0.03524	0.00103
0.03366	0.00345		0.03225	0.02526		0.03518	0.00591
0.03194	0.00376		0.03183	0.02663		0.03135	0.00845
0.02957	0.00489		0.03157	0.02773		0.03133	0.01099
0.02951	0.00623		0.02823	0.02871		0.02819	0.01411
0.02614	0.0069		0.0258	0.02982		0.02487	0.01767
0.0257	0.00707		0.02518	0.03013		0.02477	0.0189
0.0245	0.00818		0.02501	0.03041		0.02303	0.02076
0.02376	0.00869		0.02242	0.03138		0.02202	0.02144
0.02064	0.00911		0.02167	0.03199		0.02083	0.0244
0.02048	0.0097		0.02039	0.03392		0.02028	0.02711
0.01883	0.01097		0.01664	0.03421		0.01964	0.03118
0.01709	0.01221		0.0163	0.03532		0.01661	0.03416
0.01475	0.0123		0.01605	0.03675		0.01641	0.03717
0.01467	0.01303		0.01329	0.03787		0.01339	0.04089
0.01042	0.01389		0.01142	0.03909		0.01002	0.04151
0.01015	0.01433		0.00961	0.03964		0.00983	0.04342
0.0091	0.01522		0.00945	0.03995		0.00817	0.04579
0.00882	0.01581		0.00742	0.04186		0.00709	0.04659
0.00587	0.01622		0.00642	0.0429		0.00564	0.0476
0.00499	0.01716		0.00488	0.04461		0.00532	0.04853
0.00301	0.01875		0.00192	0.04495		0.00494	0.05125
0.00152	0.01972		0.00112	0.04611		0.00101	0.0504
-0.000200024	0.01998		0.000881687	0.04742		0.000794478	0.0537
-0.000962152	0.02185		-0.00151	0.04858		-0.00224	0.05583
-0.00437	0.02233		-0.00423	0.05025		-0.00496	0.05553
-0.00468	0.02304		-0.00517	0.0506		-0.00503	0.05734
-0.0061	0.0237		-0.00524	0.05249		-0.00728	0.06105
-0.00627	0.02405		-0.00752	0.05267		-0.0078	0.06212
-0.00869	0.02463		-0.00838	0.05368		-0.00928	0.06341
-0.00987	0.02486		-0.01008	0.05432		-0.00989	0.06414
-0.01186	0.02722		-0.01352	0.0563		-0.0099	0.06399
-0.01333	0.02797		-0.01385	0.05698		-0.01411	0.06401
-0.01532	0.02888		-0.01472	0.0573		-0.01414	0.06732
-0.01574	0.02929		-0.01718	0.05933		-0.01645	0.06908
-0.01927	0.02962		-0.01841	0.06109		-0.01974	0.07051
-0.02016	0.0307		-0.02068	0.06224		-0.02077	0.07256
-0.02085	0.03086		-0.02071	0.06305		-0.022	0.07661
-0.02088	0.03097		-0.02305	0.0635		-0.02341	0.0788
-0.0235	0.03117		-0.02309	0.06501		-0.02466	0.08209
-0.02534	0.03312		-0.02572	0.06565		-0.02467	0.08224
-0.02736	0.03385		-0.02822	0.06698		-0.02556	0.08449
-0.0288	0.03445		-0.02879	0.06708		-0.0291	0.08518
-0.03059	0.03421		-0.02955	0.06864		-0.02911	0.08805
-0.03087	0.03461		-0.03224	0.0698		-0.03233	0.09011
-0.035	0.03393		-0.03412	0.07045		-0.03533	0.09145
-0.03508	0.0347		-0.03552	0.07185		-0.03554	0.09339
-0.03614	0.03538		-0.03559	0.07312		-0.03778	0.0963
-0.03651	0.03513		-0.03787	0.07384		-0.03816	0.09893
-0.03912	0.03616		-0.03851	0.07588		-0.03963	0.10223
-0.04025	0.03606		-0.0404	0.07711		-0.04017	0.10393
-0.04279	0.0367		-0.04321	0.07708		-0.04104	0.10706
-0.04371	0.03816		-0.04429	0.07814		-0.04469	0.10828
-0.04562	0.03891		-0.04436	0.07941		-0.04488	0.11077
-0.04614	0.0389		-0.04711	0.08031		-0.04724	0.11228
-0.04918	0.03813		-0.04967	0.08089		-0.05037	0.11515
-0.0498	0.03797		-0.05067	0.08264		-0.0509	0.11822
-0.05092	0.03919		-0.05123	0.08398		-0.05273	0.12165
-0.05135	0.03925		-0.05328	0.08476		-0.05305	0.12224
-0.05453	0.03936		-0.05338	0.08598		-0.05521	0.1253
-0.05511	0.03969		-0.05587	0.08707		-0.05556	0.12697
-0.05752	0.03971		-0.05867	0.08773		-0.05586	0.12998
-0.05934	0.03934		-0.05937	0.09005		-0.05939	0.13279
-0.06045	0.04006		-0.05979	0.09097		-0.05982	0.13526
-0.06098	0.04132		-0.06271	0.09185		-0.0627	0.13786
-0.06464	0.04054		-0.06433	0.09328		-0.06498	0.14079
-0.06479	0.041		-0.06548	0.09503		-0.06599	0.14334
-0.0663	0.04233		-0.0663	0.09581		-0.06764	0.14589
-0.06652	0.04186		-0.06826	0.09711		-0.06873	0.14679
-0.06974	0.04241		-0.069	0.09752		-0.0693	0.14927
-0.07068	0.04189		-0.07071	0.09848		-0.07022	0.15079
-0.0724	0.04245		-0.07364	0.09872		-0.07085	0.15402
-0.07412	0.0418		-0.07413	0.10039		-0.0745	0.15556
-0.07584	0.04279		-0.07465	0.10138		-0.07496	0.15701
-0.07602	0.04208		-0.07759	0.10136		-0.07761	0.1592
-0.08038	0.04196		-0.07906	0.10285		-0.08067	0.16148
-0.08043	0.0426		-0.08111	0.10379		-0.08083	0.16277
-0.08146	0.04384		-0.08127	0.10533		-0.08317	0.16613
-0.08193	0.04366		-0.08391	0.10485		-0.08376	0.1683
-0.08533	0.04435		-0.08421	0.10665		-0.08489	0.17049
-0.08535	0.04545		-0.08564	0.10708		-0.08554	0.172
-0.08788	0.04531		-0.08907	0.10794		-0.08637	0.17418
-0.08917	0.04518		-0.08958	0.10785		-0.08981	0.17559
-0.09075	0.04577		-0.08959	0.10892		-0.09006	0.17674
-0.09146	0.04643		-0.09254	0.10993		-0.09246	0.18041
-0.09522	0.04652		-0.09477	0.11019		-0.09574	0.18193
-0.09528	0.04692		-0.09591	0.11103		-0.09612	0.18281
-0.09678	0.04727		-0.09598	0.11231		-0.09848	0.18598
-0.09714	0.04669		-0.09878	0.11289		-0.09887	0.18797
-0.10013	0.04727		-0.09936	0.11413		-0.09963	0.18929
-0.10086	0.04816		-0.10126	0.1141		-0.10105	0.19138
-0.1027	0.04803		-0.10369	0.11511		-0.10134	0.19482
-0.10481	0.04931		-0.10438	0.11635		-0.10466	0.19681
-0.10627	0.04992		-0.10528	0.1175		-0.10563	0.19841
-0.10712	0.05057		-0.10836	0.11798		-0.10814	0.20215
-0.11003	0.05085		-0.10956	0.11916		-0.11073	0.20323
-0.11006	0.05203		-0.11079	0.12037		-0.11128	0.20545
-0.11169	0.05244		-0.1115	0.12088		-0.11337	0.20852
-0.11197	0.05165		-0.11365	0.12115		-0.1138	0.20986
-0.11559	0.05252		-0.11505	0.12249		-0.11507	0.21059
-0.11567	0.05295		-0.11609	0.12267		-0.11517	0.213
-0.11832	0.0543		-0.11916	0.12385		-0.11623	0.2162
-0.11963	0.05508		-0.12007	0.12551		-0.1195	0.21689
-0.12108	0.05587		-0.12013	0.12621		-0.1204	0.21848
-0.12126	0.05648		-0.12261	0.1267		-0.12307	0.22238
-0.12561	0.05652		-0.12464	0.12717		-0.12619	0.22185
-0.12571	0.05871		-0.12635	0.12829		-0.12621	0.22374
-0.12679	0.05954		-0.12649	0.1284		-0.12839	0.22534
-0.12711	0.05943		-0.12917	0.12859		-0.12859	0.22595
-0.13118	0.05985		-0.12983	0.13024		-0.13	0.22793
-0.1313	0.06051		-0.13152	0.13076		-0.13095	0.22961
-0.13286	0.06118		-0.13462	0.13198		-0.13182	0.23137
-0.13448	0.06165		-0.13482	0.13308		-0.13514	0.23236
-0.13656	0.0634		-0.13514	0.13349		-0.13524	0.23359
-0.13695	0.06292		-0.13828	0.13428		-0.13776	0.23674
-0.14068	0.06275		-0.14029	0.13481		-0.14116	0.23952
-0.1412	0.06517		-0.14075	0.13508		-0.14117	0.24034
-0.14166	0.06545		-0.14127	0.13574		-0.14338	0.24382
-0.14205	0.06536		-0.14411	0.13678		-0.14425	0.24301
-0.1458	0.06634		-0.14529	0.13749		-0.14565	0.24513
-0.14617	0.06644		-0.14639	0.13803		-0.14585	0.24794
-0.14831	0.06802		-0.14997	0.1391		-0.14662	0.24909
-0.14982	0.06798		-0.15012	0.14028		-0.14985	0.24989
-0.15135	0.06963		-0.15029	0.1416		-0.15082	0.25094
-0.15191	0.06945		-0.15314	0.1426		-0.15341	0.25483
-0.15547	0.07119		-0.15516	0.1437		-0.15608	0.25406
-0.15607	0.07133		-0.15669	0.14419		-0.15625	0.25713
-0.1571	0.07149		-0.1569	0.14452		-0.15832	0.25886
-0.15716	0.07222		-0.15896	0.14543		-0.15914	0.25901
-0.16131	0.07263		-0.15993	0.14649		-0.16042	0.26114
-0.16174	0.07211		-0.16124	0.14685		-0.1614	0.26352
-0.16327	0.07255		-0.16476	0.14766		-0.16152	0.26453
-0.1651	0.07407		-0.1648	0.14815		-0.16497	0.26595
-0.1669	0.07365		-0.16518	0.15026		-0.16538	0.26883
-0.16704	0.07441		-0.16789	0.15101		-0.16813	0.27237
-0.171	0.07538		-0.17019	0.15198		-0.17115	0.27253
-0.17105	0.07519		-0.17158	0.15337		-0.17184	0.27555
-0.17269	0.07546		-0.17164	0.15443		-0.17392	0.27695
-0.17278	0.07537		-0.17454	0.15493		-0.17403	0.27939
-0.17594	0.07731		-0.17539	0.15674		-0.17597	0.28154
-0.17676	0.07692		-0.1762	0.15705		-0.17611	0.28291
-0.17836	0.07743		-0.17983	0.15867		-0.17719	0.28452
-0.18067	0.07706		-0.18062	0.15887		-0.18022	0.28616
-0.18165	0.07611		-0.18076	0.16032		-0.18093	0.28896
-0.18182	0.07691		-0.18352	0.161		-0.1837	0.29182
-0.18557	0.07691		-0.18517	0.16192		-0.18669	0.29268
-0.18682	0.0773		-0.1866	0.16303		-0.18686	0.2918
-0.18749	0.07774		-0.18691	0.16477		-0.18892	0.29486
-0.18756	0.07758		-0.18944	0.16571		-0.1894	0.29297
-0.19157	0.07845		-0.19027	0.16755		-0.19087	0.29602
-0.19186	0.07866		-0.19194	0.16794		-0.19163	0.29609
-0.19387	0.07899		-0.19469	0.16931		-0.19209	0.29706
-0.1955	0.07835		-0.19552	0.17051		-0.1953	0.29901
-0.19721	0.07879		-0.19559	0.17188		-0.19572	0.2995
-0.19723	0.07848		-0.19826	0.17239		-0.19862	0.30203
-0.2009	0.07826		-0.2008	0.17343		-0.20168	0.30274
-0.20151	0.07933		-0.20173	0.17473		-0.20227	0.30543
-0.20242	0.07869		-0.20179	0.17603		-0.20415	0.30561
-0.20253	0.07837		-0.2045	0.17731		-0.2046	0.30438
-0.20613	0.07871		-0.20604	0.17854		-0.2057	0.30654
-0.20684	0.07914		-0.20674	0.17858		-0.20637	0.30586
-0.20873	0.07997		-0.2097	0.17973		-0.20696	0.30677
-0.21017	0.08043		-0.21044	0.18131		-0.21029	0.30764
-0.21208	0.0813		-0.21049	0.182		-0.21061	0.30613
-0.21285	0.08132		-0.21371	0.1827		-0.21419	0.30712
-0.21582	0.0821		-0.21552	0.18407		-0.21663	0.30743
-0.21696	0.08324		-0.21694	0.18513		-0.217	0.30926
-0.21745	0.08303		-0.21699	0.18665		-0.21931	0.31008
-0.21813	0.08346		-0.21925	0.18754		-0.21981	0.31159
-0.22096	0.08377		-0.22098	0.18878		-0.22063	0.313
-0.22148	0.08346		-0.22234	0.18919		-0.22175	0.31356
-0.22446	0.0846		-0.22532	0.19025		-0.22272	0.31492
-0.22551	0.08499		-0.22594	0.19065		-0.22602	0.31545
-0.22765	0.08571		-0.22627	0.19177		-0.22634	0.31616
-0.22784	0.0859		-0.22856	0.19186		-0.22895	0.31665
-0.23148	0.08656		-0.23086	0.19324		-0.2322	0.31744
-0.23169	0.08671		-0.23249	0.19398		-0.23249	0.31926
-0.23282	0.08817		-0.23294	0.19487		-0.23484	0.32143
-0.23312	0.08882		-0.23474	0.1953		-0.23488	0.3218
-0.23673	0.08815		-0.23591	0.19638		-0.23639	0.3256
-0.23686	0.08828		-0.23744	0.19752		-0.23661	0.32755
-0.23916	0.09005		-0.24014	0.19806		-0.23762	0.33042
-0.2402	0.09061		-0.24045	0.19934		-0.24043	0.33053
-0.24253	0.09094		-0.24082	0.20003		-0.24096	0.33138
-0.24283	0.09177		-0.24399	0.20018		-0.24454	0.33423
-0.24562	0.09198		-0.24556	0.2014		-0.24694	0.33388
-0.24727	0.0924		-0.2473	0.20222		-0.24782	0.33493
-0.24774	0.0936		-0.24773	0.20248		-0.24977	0.3355
-0.24799	0.09457		-0.24942	0.2024		-0.24996	0.33632
-0.25139	0.09575		-0.2514	0.20368		-0.25107	0.33971
-0.25183	0.09491		-0.25236	0.20425		-0.25237	0.34202
-0.25397	0.09596		-0.25573	0.20576		-0.2524	0.34362
-0.25468	0.09589		-0.25576	0.20605		-0.25602	0.34419
-0.25732	0.09702		-0.25612	0.20682		-0.25617	0.34497
-0.25768	0.09798		-0.25895	0.20683		-0.25873	0.34921
-0.26124	0.09883		-0.26109	0.2081		-0.26239	0.3511
-0.26207	0.10042		-0.26227	0.20828		-0.26251	0.35295
-0.26287	0.1009		-0.26257	0.20824		-0.26467	0.35514
-0.26303	0.10188		-0.26516	0.20759		-0.26496	0.35635
-0.267	0.1034		-0.26617	0.20789		-0.26588	0.35703
-0.2677	0.10375		-0.26735	0.20843		-0.26714	0.36004
-0.26969	0.1043		-0.27047	0.20982		-0.26788	0.36029
-0.27077	0.10372		-0.27082	0.20981		-0.27082	0.36014
-0.27269	0.10433		-0.27136	0.21022		-0.27158	0.36128
-0.27321	0.10508		-0.2738	0.21024		-0.2745	0.36372
-0.27688	0.10604		-0.2758	0.21135		-0.27706	0.36445
-0.27691	0.1071		-0.27736	0.21141		-0.27804	0.36519
-0.27788	0.10795		-0.27798	0.21102		-0.27976	0.36617
-0.2785	0.10888		-0.28011	0.21083		-0.28019	0.36543
-0.28174	0.10983		-0.28092	0.21104		-0.28138	0.36645
-0.28341	0.111		-0.28216	0.21209		-0.28187	0.36729
-0.28444	0.11226		-0.28606	0.21322		-0.28275	0.36729
-0.28588	0.1129		-0.28624	0.21367		-0.28633	0.36772
-0.28758	0.11232		-0.28651	0.21377		-0.2864	0.37005
-0.28781	0.11245		-0.28938	0.21463		-0.28991	0.37193
-0.29161	0.11353		-0.29122	0.21569		-0.29259	0.37135
-0.29264	0.11374		-0.2926	0.21636		-0.29278	0.37304
-0.2931	0.11444		-0.29286	0.21723		-0.29463	0.37315
-0.29364	0.11491		-0.2948	0.21737		-0.29497	0.37488
-0.29733	0.11496		-0.2964	0.21858		-0.29624	0.37548
-0.29809	0.11627		-0.29756	0.21951		-0.2975	0.3767
-0.29991	0.11815		-0.30079	0.2208		-0.29756	0.37633
-0.30151	0.11872		-0.30112	0.22252		-0.30119	0.37891
-0.30323	0.11918		-0.3014	0.22316		-0.30188	0.38176
-0.30333	0.11964		-0.30434	0.2242		-0.30466	0.38478
-0.30651	0.11923		-0.30591	0.22517		-0.30752	0.38478
-0.30748	0.12004		-0.30722	0.22604		-0.30762	0.38597
-0.30845	0.12045		-0.30758	0.22688		-0.31037	0.38865
-0.30849	0.12019		-0.31055	0.22817		-0.31037	0.3879
-0.31222	0.1207		-0.31133	0.23023		-0.31113	0.38979
-0.31257	0.12181		-0.31304	0.23075		-0.31231	0.39067
-0.31462	0.12286		-0.31564	0.23125		-0.31317	0.3901
-0.31634	0.12246		-0.3167	0.23337		-0.31665	0.39099
-0.31805	0.1225		-0.31697	0.23385		-0.3168	0.39412
-0.31839	0.12188		-0.31943	0.23564		-0.31941	0.39732
-0.32222	0.12264		-0.32139	0.23661		-0.32265	0.39797
-0.32222	0.12348		-0.32289	0.23657		-0.32323	0.39986
-0.32328	0.12363		-0.32308	0.23835		-0.32518	0.40287
-0.32412	0.12337		-0.32477	0.23948		-0.32535	0.40337
-0.32786	0.12359		-0.32626	0.24038		-0.32706	0.40619
-0.32798	0.12428		-0.32785	0.24057		-0.32771	0.40801
-0.33043	0.12514		-0.33154	0.24081		-0.32799	0.40946
-0.3319	0.12543		-0.33165	0.24031		-0.33157	0.41136
-0.33341	0.12608		-0.33182	0.24105		-0.33208	0.41176
-0.33404	0.12651		-0.33446	0.24284		-0.33514	0.41225
-0.3372	0.1269		-0.33592	0.24389		-0.33741	0.41221
-0.33786	0.12684		-0.33769	0.24532		-0.33815	0.41352
-0.33892	0.12701		-0.33783	0.24549		-0.34032	0.41463
-0.33904	0.12695		-0.34029	0.24715		-0.34059	0.41489
-0.34289	0.12638		-0.34189	0.24864		-0.34177	0.41491
-0.34294	0.12691		-0.34349	0.24993		-0.34243	0.41629
-0.34456	0.12732		-0.34649	0.24955		-0.34302	0.41632
-0.34673	0.12752		-0.34659	0.25001		-0.34624	0.41676
-0.34801	0.12901		-0.34677	0.25112		-0.34749	0.41839
-0.34883	0.12974		-0.34942	0.25084		-0.34999	0.41865
-0.35228	0.12927		-0.35178	0.25203		-0.35293	0.41891
-0.35279	0.12927		-0.35257	0.25317		-0.35316	0.41909
-0.35359	0.13007		-0.35282	0.25432		-0.35526	0.42052
-0.35397	0.1298		-0.35577	0.25572		-0.3556	0.41803
-0.35788	0.12938		-0.35678	0.25718		-0.35654	0.41881
-0.3585	0.13061		-0.35835	0.25751		-0.3578	0.41991
-0.36033	0.13028		-0.3612	0.25783		-0.35805	0.42003
-0.3616	0.12961		-0.3618	0.2589		-0.36194	0.42034
-0.36345	0.1296		-0.36211	0.2594		-0.36218	0.42225
-0.36363	0.13077		-0.36526	0.25949		-0.36546	0.4235
-0.36777	0.13128		-0.36662	0.25987		-0.36785	0.42341
-0.3679	0.13077		-0.36835	0.261		-0.36819	0.42326
-0.36818	0.13098		-0.36854	0.26123		-0.37039	0.42515
-0.36951	0.13104		-0.3706	0.2619		-0.37076	0.42274
-0.37323	0.13046		-0.37165	0.26314		-0.37217	0.42465
-0.37336	0.13115		-0.37323	0.26245		-0.37263	0.42658
-0.37539	0.13096		-0.37668	0.26269		-0.37354	0.42766
-0.37649	0.1306		-0.3768	0.26307		-0.37676	0.42812
-0.37821	0.13043		-0.37729	0.26219		-0.37701	0.42838
-0.37931	0.13089		-0.38012	0.26379		-0.38025	0.43097
-0.38251	0.13198		-0.38129	0.26426		-0.38277	0.43307
-0.38366	0.1326		-0.38318	0.26509		-0.38364	0.43408
-0.38374	0.13219		-0.38324	0.26451		-0.38549	0.43589
-0.3844	0.13286		-0.38568	0.2653		-0.38604	0.4359
-0.38801	0.13301		-0.38665	0.26591		-0.38694	0.43939
-0.38808	0.133		-0.38895	0.2661		-0.38818	0.44302
-0.39019	0.13347		-0.39165	0.267		-0.3883	0.44363
-0.39173	0.13391		-0.39216	0.26755		-0.39172	0.4452
-0.39369	0.13421		-0.39223	0.26695		-0.39291	0.44642
-0.39422	0.1352		-0.39476	0.26827		-0.39591	0.44578
-0.39725	0.13677		-0.39701	0.26813		-0.39785	0.44656
-0.39858	0.13711		-0.39877	0.26857		-0.39856	0.44659
-0.39873	0.13693		-0.39878	0.27007		-0.40073	0.44873
-0.39999	0.1375		-0.40127	0.26962		-0.4011	0.44835
-0.40286	0.13845		-0.40176	0.2705		-0.40253	0.4506
-0.40354	0.13885		-0.4038	0.27141		-0.40287	0.45284
-0.40574	0.13875		-0.4064	0.27288		-0.40385	0.4528
-0.40651	0.13961		-0.40673	0.27333		-0.40686	0.45462
-0.40846	0.1399		-0.40787	0.27468		-0.40784	0.4553
-0.40914	0.14096		-0.41038	0.27523		-0.41071	0.4565
-0.41275	0.14143		-0.41181	0.27523		-0.41363	0.45601
-0.41338	0.14202		-0.41355	0.27576		-0.41397	0.45658
-0.41368	0.14226		-0.4136	0.27595		-0.41571	0.45842
-0.41477	0.14245		-0.41612	0.27716		-0.41596	0.45818
-0.41837	0.14314		-0.41678	0.2775		-0.41716	0.46058
-0.41862	0.1443		-0.41849	0.27751		-0.41856	0.46128
-0.4206	0.14428		-0.42129	0.27826		-0.41881	0.46048
-0.42218	0.14552		-0.42205	0.27944		-0.42173	0.45928
-0.42392	0.14625		-0.42268	0.28021		-0.42326	0.46034
-0.42402	0.14731		-0.42536	0.28114		-0.4256	0.46029
-0.42766	0.1486		-0.42729	0.28223		-0.42833	0.45998
-0.42821	0.14917		-0.42913	0.28263		-0.42889	0.45996
-0.42927	0.14941		-0.42915	0.28303		-0.43088	0.45991
-0.43036	0.15001		-0.43103	0.28356		-0.43126	0.45984
-0.4334	0.15058		-0.43225	0.28441		-0.43277	0.46115
-0.43401	0.15206		-0.4341	0.2846		-0.43345	0.45987
-0.43604	0.1524		-0.43628	0.28574		-0.43365	0.4587
-0.43754	0.15329		-0.43688	0.2867		-0.43733	0.45826
-0.43859	0.15409		-0.43747	0.28742		-0.43809	0.45813
-0.43875	0.15461		-0.4403	0.28884		-0.44106	0.4586
-0.44248	0.15603		-0.44225	0.28993		-0.44312	0.45971
-0.44316	0.15631		-0.44394	0.29052		-0.44376	0.46019
-0.44409	0.15727		-0.44401	0.29059		-0.44581	0.46068
-0.44519	0.1584		-0.44682	0.29123		-0.44669	0.4611
-0.44829	0.15905		-0.44703	0.29178		-0.44757	0.46258
-0.4486	0.16051		-0.44893	0.29273		-0.44816	0.46227
-0.45071	0.16141		-0.4519	0.29355		-0.44919	0.46294
-0.45222	0.1618		-0.4524	0.29447		-0.45279	0.46359
-0.45392	0.16289		-0.45322	0.29488		-0.45299	0.46325
-0.45443	0.16344		-0.45526	0.29616		-0.45581	0.46482
-0.45786	0.16393		-0.4571	0.29677		-0.4586	0.46432
-0.45872	0.16363		-0.45864	0.29753		-0.45933	0.46412
-0.45956	0.16554		-0.45883	0.29799		-0.4613	0.46439
-0.46023	0.16608		-0.46188	0.29902		-0.46131	0.46519
-0.46387	0.16605		-0.46276	0.30034		-0.46312	0.46629
-0.46397	0.16715		-0.46433	0.30109		-0.46369	0.46646
-0.46628	0.16787		-0.46705	0.30124		-0.46398	0.46689
-0.46775	0.1678		-0.46737	0.30149		-0.46768	0.46716
-0.46862	0.16884		-0.46743	0.30208		-0.46853	0.46951
-0.4694	0.17		-0.47006	0.30247		-0.47139	0.47088
-0.47267	0.16992		-0.47207	0.30344		-0.4747	0.47194
-0.4736	0.17021		-0.47424	0.30395		-0.47491	0.47142
-0.47446	0.17123		-0.47431	0.30422		-0.47611	0.47196
-0.47574	0.17159		-0.4767	0.30548		-0.4771	0.47442
-0.47851	0.17164		-0.47756	0.30689		-0.47792	0.47562
-0.47867	0.17241		-0.47914	0.30719		-0.47855	0.4767
-0.48087	0.1731		-0.48218	0.3078		-0.47885	0.47934
-0.48296	0.17349		-0.48221	0.30833		-0.48269	0.47952
-0.48431	0.17354		-0.48322	0.30982		-0.48341	0.48144
-0.48437	0.17448		-0.48567	0.3103		-0.48618	0.4825
-0.48778	0.17463		-0.48775	0.31121		-0.48882	0.48263
-0.48914	0.17472		-0.48903	0.31156		-0.48967	0.48166
-0.49009	0.17507		-0.48904	0.31151		-0.49131	0.48256
-0.49065	0.17547		-0.49173	0.31278		-0.49196	0.48136
-0.49407	0.17576		-0.49227	0.31408		-0.49354	0.48195
-0.49445	0.1769		-0.49479	0.31494		-0.49359	0.48195
-0.49644	0.17717		-0.49695	0.31609		-0.49473	0.48369
-0.49801	0.17757		-0.49794	0.31732		-0.49827	0.48409
-0.4988	0.17759		-0.49828	0.31835		-0.49917	0.4848
-0.49982	0.17826		-0.50114	0.3193		-0.50174	0.48627
-0.50264	0.17786		-0.50258	0.32005		-0.5036	0.48619
-0.50406	0.17744		-0.5045	0.3207		-0.50445	0.48854
-0.50513	0.17804		-0.50464	0.32082		-0.506	0.48993
-0.50614	0.17849		-0.50734	0.32128		-0.5069	0.48889
-0.50869	0.17847		-0.50793	0.32197		-0.50834	0.48957
-0.50879	0.17975		-0.50958	0.32246		-0.50924	0.48985
-0.51105	0.17985		-0.51195	0.32326		-0.50966	0.49071
-0.51282	0.17979		-0.51201	0.32381		-0.51303	0.49019
-0.51405	0.17911		-0.51339	0.32392		-0.51343	0.49129
-0.5154	0.17951		-0.51591	0.3245		-0.5165	0.49152
-0.5183	0.17934		-0.5182	0.32441		-0.51841	0.4905
-0.51973	0.17902		-0.51933	0.32487		-0.52019	0.49244
-0.52016	0.17935		-0.51973	0.32568		-0.52172	0.49349
-0.52094	0.17981		-0.52204	0.32647		-0.52185	0.49462
-0.52423	0.17978		-0.52295	0.32729		-0.52387	0.49547
-0.52455	0.18003		-0.52508	0.3278		-0.52405	0.49649
-0.52654	0.18016		-0.52698	0.32858		-0.52455	0.4971
-0.52851	0.17939		-0.52779	0.32937		-0.52797	0.49637
-0.52913	0.17892		-0.52907	0.32971		-0.52905	0.49711
-0.53036	0.17848		-0.53135	0.33093		-0.5313	0.49766
-0.53323	0.17881		-0.53318	0.33132		-0.53401	0.49816
-0.5346	0.17902		-0.535	0.33171		-0.53438	0.4987
-0.53601	0.17952		-0.53524	0.33199		-0.53659	0.49987
-0.53656	0.17918		-0.53776	0.33263		-0.53664	0.50131
-0.53879	0.17988		-0.53783	0.33419		-0.53876	0.50588
-0.5391	0.18056		-0.53989	0.33488		-0.53878	0.50719
-0.54124	0.1809		-0.54189	0.33603		-0.5398	0.50913
-0.54337	0.18051		-0.54262	0.33713		-0.5439	0.50928
-0.54477	0.18143		-0.54397	0.33766		-0.54396	0.50942
-0.54532	0.18099		-0.54608	0.33888		-0.54708	0.51009
-0.54873	0.18114		-0.54798	0.34019		-0.54902	0.51012
-0.54955	0.18101		-0.54977	0.33999		-0.55008	0.51057
-0.55078	0.18223		-0.55016	0.34134		-0.55223	0.51204
-0.55207	0.18102		-0.55272	0.34281		-0.55227	0.51321
-0.554	0.18176		-0.55307	0.34399		-0.55371	0.51497
-0.55462	0.18212		-0.55544	0.34491		-0.55437	0.51519
-0.55673	0.18171		-0.55742	0.34587		-0.55485	0.51664
-0.55835	0.18208		-0.55759	0.34661		-0.55881	0.51635
-0.5602	0.18309		-0.55903	0.34681		-0.55897	0.51787
-0.56087	0.18327		-0.56165	0.3465		-0.56209	0.51822
-0.56368	0.18304		-0.56291	0.34805		-0.56454	0.51861
-0.56523	0.18296		-0.56468	0.34851		-0.56505	0.52104
-0.56568	0.18417		-0.56512	0.35		-0.567	0.52272
-0.56688	0.18366		-0.56765	0.35117		-0.56708	0.52484
-0.56939	0.18419		-0.56791	0.35077		-0.5687	0.52447
-0.56948	0.18445		-0.57024	0.35156		-0.56968	0.52433
-0.5723	0.18411		-0.57322	0.35232		-0.56984	0.52481
-0.57328	0.18502		-0.57347	0.35293		-0.57356	0.52521
-0.57488	0.18563		-0.57392	0.35199		-0.5746	0.52617
-0.57557	0.18597		-0.57627	0.35214		-0.57688	0.5275
-0.57856	0.18601		-0.57855	0.35271		-0.57934	0.52717
-0.58008	0.18605		-0.5805	0.35299		-0.58066	0.52901
-0.58134	0.18621		-0.58086	0.35437		-0.58191	0.52944
-0.58182	0.18628		-0.58342	0.35534		-0.58199	0.52929
-0.58419	0.18643		-0.58347	0.35564		-0.58438	0.52797
-0.58424	0.18698		-0.58513	0.3568		-0.58452	0.52601
-0.58739	0.18594		-0.58784	0.35807		-0.58526	0.52531
-0.58875	0.18634		-0.58811	0.35897		-0.58927	0.52557
-0.59026	0.18694		-0.58958	0.3592		-0.58933	0.52567
-0.59047	0.18841		-0.59164	0.35967		-0.59268	0.52641
-0.59402	0.18894		-0.59327	0.36108		-0.59409	0.5281
-0.59507	0.18938		-0.59514	0.36181		-0.59582	0.52943
-0.59609	0.18958		-0.5953	0.36237		-0.59694	0.52947
-0.59747	0.18974		-0.59827	0.36244		-0.59752	0.52731
-0.59974	0.18986		-0.59836	0.36242		-0.59913	0.52635
-0.59996	0.19056		-0.60087	0.36323		-0.59989	0.52744
-0.6023	0.19037		-0.60291	0.36446		-0.60013	0.52751
-0.60369	0.19092		-0.60331	0.36476		-0.6043	0.52746
-0.60505	0.1928		-0.60434	0.36569		-0.60491	0.52831
-0.60613	0.19391		-0.60645	0.36601		-0.60767	0.52905
-0.60894	0.19423		-0.60873	0.36669		-0.60966	0.52828
-0.60989	0.19433		-0.61003	0.36721		-0.61078	0.52942
-0.61163	0.19465		-0.61093	0.36765		-0.61265	0.52946
-0.61231	0.19505		-0.61309	0.36815		-0.61268	0.52763
-0.61462	0.19477		-0.61404	0.36861		-0.6147	0.52724
-0.61495	0.19506		-0.61572	0.36872		-0.61473	0.52854
-0.61787	0.19516		-0.61806	0.36872		-0.6157	0.52771
-0.61965	0.19535		-0.6187	0.36885		-0.6191	0.52763
-0.62083	0.19734		-0.61998	0.36925		-0.61953	0.52785
-0.6209	0.19698		-0.62223	0.3701		-0.62263	0.52741
-0.62375	0.19764		-0.62351	0.37061		-0.62444	0.52829
-0.62541	0.19776		-0.62585	0.37128		-0.6257	0.52906
-0.62578	0.19853		-0.626	0.37222		-0.62724	0.52978
-0.62716	0.19824		-0.62817	0.37308		-0.62761	0.53175
-0.62954	0.19896		-0.629	0.37373		-0.62963	0.53386
-0.6298	0.199		-0.63135	0.37312		-0.63043	0.5358
-0.63261	0.19959		-0.63297	0.37286		-0.63071	0.53691
-0.6338	0.20032		-0.63351	0.37276		-0.63478	0.53814
-0.63566	0.20054		-0.63475	0.37273		-0.63504	0.53718
-0.63632	0.20025		-0.63717	0.37343		-0.63769	0.53837
-0.6394	0.20096		-0.6381	0.37409		-0.63993	0.53869
-0.64009	0.20184		-0.64065	0.37444		-0.64141	0.53737
-0.64154	0.20197		-0.64077	0.37556		-0.64202	0.53888
-0.64282	0.202		-0.6431	0.37637		-0.64309	0.54144
-0.64514	0.20311		-0.64378	0.37745		-0.64495	0.54153
-0.64557	0.20327		-0.64632	0.37836		-0.64511	0.54242
-0.64745	0.20351		-0.64852	0.37797		-0.64552	0.54301
-0.64956	0.20404		-0.64855	0.37805		-0.64953	0.54343
-0.65061	0.20416		-0.65023	0.3785		-0.64972	0.54424
-0.65116	0.20404		-0.65212	0.38015		-0.65271	0.54545
-0.65415	0.20457		-0.65377	0.38102		-0.65468	0.54528
-0.6557	0.20498		-0.65544	0.3812		-0.65615	0.54689
-0.65643	0.20568		-0.65647	0.38144		-0.65786	0.54839
-0.65746	0.20715		-0.65869	0.38132		-0.65788	0.54966
-0.65971	0.20784		-0.6588	0.38219		-0.65975	0.54891
-0.65975	0.20861		-0.66135	0.38325		-0.65989	0.54945
-0.66319	0.20879		-0.66414	0.38304		-0.66091	0.54949
-0.66443	0.20979		-0.6642	0.38322		-0.66501	0.54979
-0.66637	0.20988		-0.66499	0.38394		-0.66524	0.55084
-0.66666	0.20979		-0.66711	0.38491		-0.66854	0.55166
-0.66901	0.20994		-0.6691	0.38565		-0.67002	0.55377
-0.67059	0.21078		-0.67093	0.38518		-0.67112	0.55328
-0.67144	0.21213		-0.67139	0.38593		-0.67267	0.55411
-0.67208	0.21321		-0.67384	0.38666		-0.67334	0.55307
-0.67446	0.2142		-0.67434	0.38834		-0.67552	0.5529
-0.67555	0.21521		-0.6763	0.38969		-0.67552	0.55402
-0.67794	0.21492		-0.67888	0.38973		-0.67569	0.55338
-0.68004	0.21526		-0.67893	0.39009		-0.67979	0.55405
-0.68149	0.21541		-0.67987	0.3903		-0.68009	0.55366
-0.68171	0.21453		-0.68192	0.39087		-0.68367	0.55551
-0.68477	0.21501		-0.68376	0.39203		-0.68469	0.55691
-0.68558	0.2165		-0.68569	0.39175		-0.68693	0.55814
-0.68637	0.2176		-0.68649	0.39287		-0.68753	0.55923
-0.68732	0.2185		-0.68869	0.39402		-0.68791	0.5582
-0.68997	0.21905		-0.68928	0.39435		-0.6905	0.55788
-0.6905	0.22025		-0.69182	0.39529		-0.69057	0.56033
-0.69351	0.2204		-0.69374	0.39508		-0.69119	0.56044
-0.6948	0.22065		-0.69429	0.39582		-0.6954	0.56118
-0.69637	0.22105		-0.69548	0.396		-0.69576	0.56128
-0.69678	0.21991		-0.69746	0.39675		-0.69849	0.56214
-0.69914	0.22032		-0.69853	0.39737		-0.7004	0.56228
-0.70116	0.22036		-0.70055	0.39727		-0.70157	0.5633
-0.70185	0.22107		-0.70129	0.39792		-0.70275	0.56482
-0.70276	0.22114		-0.70419	0.39908		-0.70312	0.56382
-0.70469	0.22158		-0.70439	0.39866		-0.70544	0.56221
-0.70542	0.22277		-0.70667	0.3992		-0.70568	0.56463
-0.70767	0.22289		-0.70919	0.39971		-0.70625	0.56334
-0.71047	0.22273		-0.70943	0.40075		-0.70994	0.56259
-0.71155	0.22313		-0.71035	0.40204		-0.71019	0.56367
-0.71216	0.22284		-0.71234	0.40337		-0.71417	0.56436
-0.71478	0.22323		-0.71449	0.40434		-0.71509	0.56525
-0.71605	0.22306		-0.71631	0.40485		-0.7171	0.56503
-0.71669	0.22373		-0.71689	0.40526		-0.71825	0.56637
-0.71722	0.22431		-0.71848	0.40566		-0.7186	0.5672
-0.7199	0.22449		-0.71971	0.40501		-0.72054	0.56759
-0.72108	0.22551		-0.72226	0.40417		-0.72104	0.56887
-0.7233	0.22588		-0.72437	0.40481		-0.72123	0.56711
-0.72544	0.22619		-0.72456	0.4057		-0.72553	0.56745
-0.72634	0.22614		-0.72596	0.40661		-0.72578	0.56676
-0.72704	0.22588		-0.7273	0.40777		-0.7291	0.56614
-0.72949	0.22655		-0.72962	0.408		-0.7299	0.56514
-0.731	0.22625		-0.73092	0.40854		-0.73189	0.5648
-0.73149	0.22678		-0.7323	0.40932		-0.73325	0.56392
-0.73266	0.22812		-0.73412	0.41074		-0.73332	0.5653
-0.73548	0.22773		-0.73452	0.41109		-0.73593	0.56547
-0.73584	0.22815		-0.737	0.41051		-0.73614	0.56503
-0.73809	0.22882		-0.73924	0.41088		-0.73617	0.56353
-0.74033	0.22904		-0.73939	0.41181		-0.74028	0.56394
-0.74168	0.22925		-0.74094	0.41188		-0.7406	0.56467
-0.74203	0.22957		-0.74295	0.41239		-0.74387	0.5653
-0.74491	0.23032		-0.7446	0.41348		-0.7459	0.56458
-0.74641	0.23006		-0.74651	0.41462		-0.74759	0.56365
-0.74667	0.23005		-0.74716	0.41488		-0.74816	0.56344
-0.74803	0.23095		-0.74944	0.41505		-0.74831	0.56418
-0.75029	0.23094		-0.74984	0.41589		-0.75074	0.56418
-0.75071	0.2311		-0.75255	0.41573		-0.75082	0.56538
-0.75366	0.23182		-0.75403	0.4162		-0.75197	0.56443
-0.75601	0.23261		-0.75414	0.41708		-0.75514	0.56587
-0.75728	0.2337		-0.7559	0.41699		-0.75612	0.56832
-0.75789	0.23391		-0.7577	0.41743		-0.75956	0.56974
-0.75963	0.23465		-0.76008	0.41767		-0.7607	0.56931
-0.76159	0.2347		-0.76111	0.41773		-0.76247	0.56844
-0.76198	0.23403		-0.76297	0.41915		-0.76315	0.56808
-0.76247	0.2343		-0.76406	0.41907		-0.76366	0.56892
-0.76522	0.23372		-0.76429	0.41959		-0.7655	0.56899
-0.76647	0.23438		-0.76737	0.42065		-0.76629	0.56915
-0.76844	0.23428		-0.76939	0.42103		-0.76637	0.56957
-0.77089	0.23478		-0.7697	0.42208		-0.77078	0.57088
-0.77213	0.23591		-0.77153	0.42277		-0.77113	0.57204
-0.77269	0.2363		-0.7733	0.42358		-0.77461	0.57395
-0.77534	0.23726		-0.7748	0.42405		-0.77551	0.57678
-0.77646	0.23779		-0.77655	0.42437		-0.77735	0.57831
-0.77682	0.23839		-0.77707	0.42437		-0.77837	0.57786
-0.77851	0.23902		-0.77987	0.42483		-0.7784	0.58089
-0.78077	0.23932		-0.7799	0.42454		-0.78105	0.58064
-0.7815	0.23998		-0.7822	0.42477		-0.7812	0.58106
-0.78393	0.23978		-0.78437	0.42505		-0.78226	0.58283
-0.78565	0.24066		-0.78491	0.42529		-0.78559	0.58266
-0.78699	0.24167		-0.78563	0.42603		-0.7863	0.58379
-0.78745	0.24234		-0.7881	0.42594		-0.78946	0.58438
-0.79024	0.24333		-0.78937	0.42636		-0.79113	0.58584
-0.79139	0.24438		-0.79153	0.42555		-0.79299	0.58708
-0.79172	0.24543		-0.79258	0.42665		-0.79331	0.58981
-0.79348	0.24535		-0.79461	0.42742		-0.7938	0.59138
-0.79571	0.24582		-0.79495	0.42774		-0.79599	0.59201
-0.7964	0.2451		-0.79796	0.42818		-0.79655	0.59288
-0.79869	0.24483		-0.79948	0.42985		-0.79718	0.59288
-0.8014	0.24532		-0.80003	0.43019		-0.801	0.59336
-0.8024	0.24655		-0.80131	0.43029		-0.801	0.59304
-0.80289	0.24746		-0.80381	0.4307		-0.80506	0.59389
-0.8053	0.24844		-0.80529	0.43153		-0.80612	0.59456
-0.80669	0.24936		-0.80637	0.43162		-0.80771	0.59487
-0.80734	0.2506		-0.80737	0.43282		-0.80845	0.59747
-0.8084	0.25064		-0.80988	0.43252		-0.80874	0.59977
-0.81111	0.25029		-0.81025	0.43212		-0.81154	0.60019
-0.81188	0.24998		-0.81279	0.43299		-0.81155	0.60096
-0.81424	0.25044		-0.81416	0.43448		-0.81212	0.60226
-0.81578	0.25042		-0.8149	0.4341		-0.81575	0.60161
-0.8171	0.25072		-0.81618	0.43395		-0.81659	0.60182
-0.8177	0.25159		-0.81815	0.43427		-0.81921	0.60283
-0.82071	0.25274		-0.81985	0.434		-0.8209	0.6031
-0.82203	0.25292		-0.82191	0.43389		-0.82315	0.60264
-0.82214	0.25432		-0.82317	0.4348		-0.82346	0.60386
-0.82396	0.25389		-0.82518	0.43537		-0.82426	0.60433
-0.82615	0.25286		-0.82555	0.43636		-0.82561	0.60388
-0.82661	0.25312		-0.82756	0.43686		-0.8265	0.60327
-0.82884	0.2534		-0.82961	0.43766		-0.82783	0.6039
-0.8315	0.25322		-0.82996	0.43732		-0.83131	0.60371
-0.83244	0.25327		-0.83193	0.43782		-0.83155	0.60584
-0.83283	0.25438		-0.83378	0.43839		-0.83503	0.60696
-0.83535	0.25563		-0.83453	0.43883		-0.83647	0.6074
-0.83704	0.25633		-0.83676	0.43947		-0.83796	0.60779
-0.83745	0.25744		-0.83807	0.44054		-0.83842	0.60902
-0.83894	0.25774		-0.83996	0.44087		-0.83912	0.60837
-0.84118	0.25736		-0.84044	0.44118		-0.84117	0.60906
-0.84219	0.25825		-0.8431	0.44057		-0.84237	0.60787
-0.84456	0.25819		-0.84477	0.44136		-0.84272	0.60828
-0.84646	0.25922		-0.84514	0.4422		-0.84619	0.60816
-0.84718	0.25952		-0.84679	0.44285		-0.84715	0.60977
-0.84826	0.26057		-0.84882	0.44317		-0.84995	0.61143
-0.85021	0.26085		-0.85007	0.4429		-0.85122	0.6105
-0.85285	0.26118		-0.85151	0.44358		-0.85355	0.6106
-0.85325	0.26156		-0.85375	0.44428		-0.85394	0.61219
-0.85389	0.26171		-0.85537	0.446		-0.85413	0.61053
-0.85604	0.26144		-0.85549	0.44605		-0.85592	0.60869
-0.85714	0.26185		-0.85855	0.44607		-0.85689	0.60835
-0.85944	0.2616		-0.85959	0.44675		-0.8575	0.60829
-0.86142	0.26249		-0.86007	0.44801		-0.86063	0.60781
-0.86258	0.2627		-0.86248	0.44855		-0.86199	0.60899
-0.86292	0.26236		-0.86371	0.44884		-0.86557	0.61
-0.86579	0.26242		-0.8648	0.44973		-0.866	0.60989
-0.86783	0.26255		-0.86726	0.44976		-0.86823	0.61046
-0.86817	0.26241		-0.86798	0.45145		-0.86902	0.61242
-0.86873	0.26223		-0.87047	0.45181		-0.86932	0.61177
-0.87175	0.26287		-0.87085	0.45229		-0.8714	0.61188
-0.87224	0.26311		-0.87336	0.45266		-0.87164	0.61225
-0.87418	0.26467		-0.87497	0.45334		-0.87322	0.6132
-0.87644	0.26555		-0.87517	0.45426		-0.87586	0.61456
-0.87725	0.26678		-0.87668	0.45502		-0.87681	0.61501
-0.87775	0.26617		-0.87911	0.45548		-0.88021	0.61542
-0.88107	0.26689		-0.88011	0.45609		-0.8817	0.61439
-0.88266	0.26732		-0.88204	0.45571		-0.88379	0.61476
-0.8829	0.26702		-0.88367	0.45751		-0.88383	0.61494
-0.88429	0.267		-0.88542	0.45803		-0.88417	0.61333
-0.88691	0.26779		-0.88636	0.45983		-0.88618	0.61191
-0.88773	0.26831		-0.88831	0.46111		-0.88706	0.60984
-0.88979	0.26982		-0.89006	0.46111		-0.88817	0.61053
-0.89204	0.26969		-0.89051	0.4622		-0.89139	0.61153
-0.89263	0.27099		-0.89249	0.46391		-0.89249	0.61388
-0.89333	0.27144		-0.89396	0.46461		-0.89577	0.61424
-0.89586	0.27202		-0.89503	0.46601		-0.89665	0.61472
-0.89829	0.27243		-0.89677	0.46715		-0.89867	0.61577
-0.89837	0.27304		-0.89855	0.46805		-0.89894	0.61608
-0.89904	0.27323		-0.9009	0.46788		-0.89938	0.61501
-0.90152	0.27456		-0.90116	0.46827		-0.90131	0.61437
-0.9026	0.27563		-0.90393	0.46857		-0.90202	0.6153
-0.90474	0.27648		-0.90469	0.46896		-0.903	0.61637
-0.90694	0.27665		-0.90556	0.46964		-0.90617	0.61761
-0.90736	0.2764		-0.9076	0.47132		-0.90738	0.61696
-0.9093	0.2773		-0.90941	0.4714		-0.91067	0.61489
-0.9106	0.27658		-0.91005	0.47148		-0.91164	0.61406
-0.9132	0.27634		-0.91235	0.47264		-0.91375	0.6149
-0.91372	0.27593		-0.91411	0.47342		-0.9141	0.61504
-0.91494	0.27617		-0.91558	0.4737		-0.91441	0.61366
-0.91699	0.27652		-0.91599	0.47411		-0.91688	0.6147
-0.91764	0.27653		-0.91879	0.47499		-0.91776	0.61558
-0.91958	0.27706		-0.92011	0.47588		-0.91802	0.61424
-0.92251	0.27731		-0.92043	0.47683		-0.921	0.614
-0.923	0.27693		-0.92254	0.47711		-0.92236	0.61272
-0.92351	0.27754		-0.92425	0.47736		-0.92567	0.61128
-0.92615	0.27726		-0.92573	0.47794		-0.92699	0.61097
-0.92843	0.27794		-0.92717	0.47894		-0.92865	0.61376
-0.92909	0.27795		-0.9297	0.47807		-0.92948	0.61432
-0.92989	0.27887		-0.93108	0.47808		-0.92968	0.6145
-0.9319	0.27946		-0.9316	0.47857		-0.93179	0.61694
-0.93265	0.27963		-0.93435	0.47894		-0.93261	0.61934
-0.93526	0.2808		-0.93486	0.48004		-0.93368	0.62088
-0.93736	0.28149		-0.93528	0.48124		-0.93643	0.62067
-0.93776	0.28068		-0.93821	0.48159		-0.93792	0.62066
-0.93926	0.28116		-0.94013	0.48245		-0.94132	0.61884
-0.94098	0.28234		-0.94059	0.48304		-0.94166	0.61725
-0.94328	0.28245		-0.94203	0.48409		-0.9444	0.61938
-0.9439	0.28254		-0.94452	0.48412		-0.94466	0.61882
-0.94484	0.2832		-0.94535	0.48454		-0.94509	0.61696
-0.9468	0.28404		-0.94652	0.48551		-0.94737	0.62016
-0.94841	0.28508		-0.94913	0.48562		-0.94743	0.62289
-0.95071	0.28592		-0.94977	0.48558		-0.94858	0.6234
-0.95224	0.28619		-0.95046	0.48678		-0.95174	0.62183
-0.95252	0.28565		-0.95301	0.48703		-0.95286	0.62276
-0.95431	0.28552		-0.95426	0.48755		-0.95621	0.62459
-0.95656	0.28683		-0.95543	0.48937		-0.95709	0.6262
-0.9588	0.28646		-0.95768	0.48907		-0.95911	0.62889
-0.95951	0.28631		-0.95966	0.48953		-0.95919	0.62846
-0.96042	0.28719		-0.9614	0.48926		-0.95963	0.62807
-0.9616	0.28789		-0.96147	0.48867		-0.96207	0.63017
-0.96331	0.28902		-0.96409	0.48784		-0.96295	0.63259
-0.96472	0.28963		-0.96532	0.4879		-0.96421	0.63276
-0.96798	0.29016		-0.96625	0.48832		-0.96644	0.63393
-0.96809	0.29058		-0.96801	0.48867		-0.96843	0.63334
-0.96923	0.29045		-0.96989	0.48866		-0.97104	0.6342
-0.97136	0.29171		-0.97013	0.48977		-0.97204	0.63741
-0.97352	0.2908		-0.9725	0.48963		-0.97475	0.63989
-0.97445	0.29055		-0.97471	0.49029		-0.97481	0.63778
-0.97618	0.29078		-0.97618	0.491		-0.97516	0.63588
-0.97719	0.29107		-0.97716	0.49142		-0.97697	0.63643
-0.97823	0.29136		-0.97913	0.49224		-0.9785	0.636
-0.98029	0.29217		-0.98	0.49257		-0.979	0.6352
-0.98281	0.2912		-0.98036	0.49262		-0.98187	0.63419
-0.98282	0.29158		-0.98367	0.49302		-0.98332	0.63401
-0.98497	0.29161		-0.98473	0.49323		-0.9867	0.63438
-0.98612	0.29271		-0.98564	0.49472		-0.9867	0.63767
-0.98882	0.29272		-0.98723	0.49577		-0.98955	0.63905
-0.98921	0.2931		-0.99058	0.49607		-0.9897	0.63764
-0.99111	0.29433		-0.99073	0.49656		-0.98989	0.63718
-0.99199	0.29478		-0.99267	0.49661		-0.99202	0.63996
-0.99384	0.29614		-0.99513	0.49666		-0.99323	0.63882
-0.99506	0.29802		-0.99545	0.49732		-0.99377	0.63769
-0.9978	0.29765		-0.99606	0.49765		-0.99668	0.63826
-0.99796	0.2984		-0.99853	0.49795		-0.99837	0.63817
-0.99992	0.29869		-0.99976	0.49881		-1.00174	0.63756
-1.00154	0.29916		-1.00081	0.49999		-1.00234	0.6386
-1.00351	0.2992		-1.00296	0.50037		-1.00462	0.63922
-1.00475	0.29845		-1.00482	0.50097		-1.00497	0.63863
-1.00598	0.30005		-1.00626	0.50311		-1.00554	0.63936
-1.00693	0.29999		-1.00753	0.50347		-1.00689	0.63956
-1.00873	0.3007		-1.00996	0.50399		-1.00821	0.63853
-1.00983	0.30162		-1.01023	0.50442		-1.00949	0.63646
-1.01357	0.3014		-1.011	0.50493		-1.01231	0.63693
-1.01362	0.30198		-1.01411	0.50493		-1.01332	0.63761
-1.01548	0.30315		-1.01536	0.50549		-1.01667	0.64101
-1.01626	0.3037		-1.01654	0.50633		-1.01708	0.6424
-1.01832	0.30399		-1.01779	0.50573		-1.01977	0.64278
-1.01959	0.30386		-1.02059	0.50527		-1.02017	0.64286
-1.02163	0.30557		-1.02108	0.50578		-1.02033	0.64415
-1.02255	0.30568		-1.02312	0.50563		-1.02249	0.64687
-1.02422	0.30625		-1.02488	0.50608		-1.02409	0.64589
-1.02548	0.30629		-1.02576	0.50642		-1.02451	0.64445
-1.02826	0.30695		-1.02577	0.50723		-1.02714	0.64587
-1.02841	0.30687		-1.02888	0.50734		-1.02919	0.64796
-1.03039	0.30784		-1.03102	0.50777		-1.03235	0.64883
-1.03254	0.30783		-1.03113	0.50768		-1.03256	0.64861
-1.03389	0.30825		-1.03253	0.50733		-1.03499	0.64866
-1.03524	0.30836		-1.03555	0.5083		-1.03518	0.64998
-1.03657	0.30943		-1.03594	0.50877		-1.03535	0.65004
-1.03728	0.30969		-1.03801	0.51004		-1.03728	0.65161
-1.03911	0.30992		-1.03986	0.51115		-1.03896	0.65101
-1.04038	0.30909		-1.04066	0.51274		-1.03941	0.64978
-1.04295	0.30865		-1.04141	0.51349		-1.04212	0.65091
-1.04394	0.30844		-1.04453	0.5145		-1.04434	0.65059
-1.04546	0.30878		-1.04593	0.51502		-1.04715	0.65181
-1.04748	0.30867		-1.04652	0.51591		-1.04795	0.65206
-1.04948	0.30909		-1.04826	0.51635		-1.05003	0.65341
-1.04989	0.30995		-1.05115	0.51669		-1.0501	0.6553
-1.05187	0.31084		-1.05154	0.5172		-1.05063	0.65567
-1.05217	0.31172		-1.05295	0.51744		-1.05268	0.6565
-1.0548	0.31238		-1.05553	0.51773		-1.05375	0.65777
-1.05527	0.31235		-1.05566	0.51899		-1.05486	0.65529
-1.05853	0.31187		-1.05624	0.52011		-1.05713	0.6562
-1.05859	0.31224		-1.05946	0.52153		-1.05935	0.65648
-1.06035	0.31271		-1.06083	0.52127		-1.06226	0.65585
-1.06272	0.31436		-1.06183	0.52184		-1.06288	0.6564
-1.06462	0.31425		-1.063	0.52155		-1.06551	0.65667
-1.06561	0.31577		-1.066	0.52257		-1.06564	0.6549
-1.06715	0.3165		-1.06655	0.52332		-1.06568	0.65413
-1.06804	0.31718		-1.06817	0.52363		-1.06738	0.65438
-1.06967	0.31726		-1.07065	0.52448		-1.06945	0.65473
-1.07073	0.31666		-1.07099	0.52578		-1.06982	0.65601
-1.07345	0.3164		-1.07119	0.52666		-1.07203	0.65587
-1.07429	0.31636		-1.07447	0.52718		-1.07429	0.65543
-1.07601	0.31616		-1.07647	0.52685		-1.07715	0.65586
-1.07795	0.31773		-1.07678	0.52667		-1.07823	0.65745
-1.08008	0.31856		-1.07848	0.52546		-1.08011	0.65846
-1.08052	0.31968		-1.08151	0.52678		-1.08049	0.65737
-1.08205	0.32174		-1.08169	0.52695		-1.08129	0.65756
-1.08273	0.32178		-1.08399	0.5265		-1.08308	0.65917
-1.08461	0.32228		-1.08559	0.52759		-1.08489	0.66066
-1.08569	0.32235		-1.08615	0.52824		-1.08502	0.66194
-1.08918	0.32309		-1.08678	0.52908		-1.08771	0.66295
-1.0893	0.32298		-1.09026	0.52903		-1.08999	0.66233
-1.09096	0.32271		-1.09114	0.53011		-1.09274	0.66188
-1.09252	0.32313		-1.092	0.53009		-1.09338	0.65991
-1.09462	0.32368		-1.0932	0.52962		-1.09527	0.66086
-1.09624	0.32466		-1.09675	0.53094		-1.09547	0.65922
-1.09757	0.32582		-1.09723	0.53175		-1.09619	0.65951
-1.09844	0.32558		-1.09917	0.53293		-1.09779	0.66017
-1.10033	0.32574		-1.10126	0.53437		-1.09997	0.66046
-1.10111	0.3263		-1.1017	0.53426		-1.1007	0.66079
-1.10432	0.32626		-1.10187	0.53473		-1.1026	0.66474
-1.10494	0.32584		-1.10514	0.53488		-1.10496	0.66375
-1.10589	0.3261		-1.10671	0.53576		-1.10749	0.66355
-1.10726	0.32642		-1.10697	0.53567		-1.10828	0.66598
-1.10999	0.32709		-1.10885	0.53641		-1.11064	0.66299
-1.11104	0.32774		-1.11172	0.5375		-1.1108	0.66314
-1.11245	0.32855		-1.11216	0.53824		-1.11199	0.66531
-1.11319	0.32889		-1.11439	0.53921		-1.11324	0.66662
-1.11605	0.32907		-1.11548	0.53841		-1.11487	0.66728
-1.11673	0.32978		-1.11644	0.53879		-1.11549	0.66624
-1.11952	0.33065		-1.1169	0.5386		-1.11733	0.66703
-1.1201	0.33111		-1.1202	0.53852		-1.11977	0.66883
-1.12151	0.33183		-1.12165	0.53886		-1.12224	0.66825
-1.12204	0.33266		-1.12191	0.53867		-1.12396	0.66978
-1.12455	0.3334		-1.12357	0.53892		-1.12529	0.67014
-1.12683	0.33284		-1.12691	0.53883		-1.12555	0.66947
-1.12775	0.33338		-1.12747	0.53975		-1.12683	0.66965
-1.12785	0.3328		-1.1293	0.54028		-1.12785	0.66985
-1.13097	0.33239		-1.13046	0.54025		-1.13048	0.66674
-1.13143	0.33277		-1.1313	0.54101		-1.13061	0.66644
-1.13433	0.33343		-1.13208	0.54086		-1.13273	0.66632
-1.13495	0.33364		-1.13607	0.5411		-1.13552	0.66615
-1.13639	0.33525		-1.13644	0.54102		-1.13782	0.66655
-1.13757	0.33588		-1.13762	0.54172		-1.13904	0.67023
-1.13993	0.33627		-1.13843	0.54167		-1.14033	0.67166
-1.14188	0.3362		-1.14239	0.542		-1.14077	0.67132
-1.14319	0.33593		-1.14253	0.54272		-1.14269	0.67223
-1.14322	0.33542		-1.1444	0.54264		-1.14337	0.67277
-1.14666	0.33487		-1.14609	0.54297		-1.14548	0.67034
-1.14679	0.33575		-1.14622	0.5435		-1.14645	0.67128
-1.14916	0.33673		-1.14782	0.54391		-1.14766	0.67115
-1.15064	0.33719		-1.1511	0.54321		-1.15048	0.67159
-1.15141	0.33816		-1.15189	0.54382		-1.15272	0.67184
-1.15224	0.33934		-1.15269	0.54419		-1.15412	0.67572
-1.15456	0.33884		-1.15397	0.54489		-1.15574	0.67333
-1.15686	0.33895		-1.15715	0.54554		-1.15577	0.67475
-1.15739	0.33867		-1.15744	0.546		-1.15782	0.67629
-1.15806	0.33838		-1.16038	0.54681		-1.15804	0.676
-1.16143	0.33815		-1.16062	0.54775		-1.16121	0.67411
-1.16161	0.33815		-1.16168	0.54806		-1.1615	0.67337
-1.16392	0.3381		-1.16283	0.54763		-1.16276	0.67453
-1.16582	0.33887		-1.16607	0.54757		-1.16619	0.67592
-1.16741	0.33973		-1.16662	0.54896		-1.16768	0.6753
-1.16786	0.34082		-1.16773	0.5491		-1.16978	0.6797
-1.17002	0.34119		-1.16918	0.54915		-1.17062	0.67799
-1.17256	0.34141		-1.17204	0.5497		-1.17114	0.67807
-1.1726	0.34132		-1.17327	0.55072		-1.1725	0.68091
-1.17383	0.34169		-1.17535	0.55152		-1.17287	0.6822
-1.17666	0.34214		-1.17594	0.55185		-1.17602	0.68213
-1.17678	0.34256		-1.17659	0.5518		-1.17666	0.68452
-1.17927	0.34201		-1.17786	0.55191		-1.17763	0.68408
-1.1814	0.34323		-1.18147	0.55257		-1.18109	0.6833
-1.18239	0.3431		-1.18184	0.55423		-1.18257	0.68316
-1.18263	0.34375		-1.18287	0.55434		-1.18536	0.68389
-1.18456	0.34427		-1.18415	0.55487		-1.18575	0.68304
-1.18767	0.34424		-1.18692	0.55422		-1.18591	0.68436
-1.18794	0.34439		-1.18811	0.555		-1.18798	0.68538
-1.18947	0.3445		-1.19048	0.55581		-1.18867	0.68572
-1.19136	0.34481		-1.19071	0.55677		-1.19165	0.68579
-1.19191	0.34527		-1.19162	0.55785		-1.19259	0.6878
-1.194	0.34516		-1.19379	0.5581		-1.19259	0.68627
-1.19652	0.34543		-1.19677	0.55894		-1.19693	0.68661
-1.19737	0.34542		-1.19679	0.55955		-1.19814	0.68653
-1.19816	0.34564		-1.19883	0.55991		-1.20073	0.68757
-1.20004	0.34621		-1.19887	0.56061		-1.2008	0.68547
-1.20271	0.346		-1.20239	0.55996		-1.20092	0.68878
-1.20293	0.34747		-1.20363	0.56058		-1.20272	0.69079
-1.20382	0.34767		-1.20544	0.56098		-1.20364	0.68981
-1.20609	0.34878		-1.20642	0.56173		-1.20731	0.6904
-1.20795	0.34936		-1.20691	0.56268		-1.20782	0.69167
-1.20866	0.34938		-1.20874	0.56305		-1.20821	0.69164
-1.21178	0.35018		-1.2115	0.56299		-1.21204	0.69089
-1.21298	0.35088		-1.21259	0.56314		-1.21297	0.68994
-1.21328	0.35118		-1.21398	0.56338		-1.21546	0.69149
-1.21478	0.35168		-1.21447	0.56417		-1.21572	0.68919
-1.21751	0.35207		-1.21698	0.56422		-1.216	0.69147
-1.21821	0.35303		-1.21873	0.56445		-1.21802	0.69191
-1.21994	0.35344		-1.221	0.56429		-1.21948	0.69077
-1.22145	0.3541		-1.22162	0.56515		-1.22234	0.69183
-1.22325	0.35527		-1.22214	0.56564		-1.22281	0.69278
-1.22407	0.35538		-1.22437	0.566		-1.22288	0.6935
-1.22763	0.35578		-1.22689	0.56588		-1.22805	0.69415
-1.22763	0.35636		-1.2277	0.56666		-1.22839	0.69638
-1.22848	0.35687		-1.22853	0.56763		-1.2303	0.69769
-1.2296	0.35715		-1.22906	0.56852		-1.23081	0.69931
-1.23231	0.3578		-1.23247	0.56902		-1.23122	0.69923
-1.23334	0.35832		-1.23468	0.56937		-1.23297	0.70084
-1.23506	0.35853		-1.23571	0.56939		-1.23446	0.70128
-1.2361	0.35879		-1.23667	0.56976		-1.23828	0.70151
-1.23869	0.35977		-1.23689	0.57041		-1.23829	0.7018
-1.23876	0.36065		-1.23948	0.57045		-1.23862	0.70272
-1.24259	0.36195		-1.24234	0.57116		-1.24312	0.70292
-1.24312	0.36204		-1.24391	0.57228		-1.2432	0.7048
-1.24378	0.36252		-1.24397	0.57257		-1.24589	0.70418
-1.2451	0.36314		-1.24485	0.57305		-1.24624	0.70567
-1.24785	0.36361		-1.24715	0.57308		-1.24639	0.70656
-1.24911	0.36309		-1.2497	0.57324		-1.24833	0.70388
-1.25075	0.36357		-1.25115	0.57348		-1.25052	0.70586
-1.25092	0.36411		-1.25168	0.57381		-1.25349	0.70582
-1.25395	0.36412		-1.25279	0.57486		-1.25383	0.70702
-1.2541	0.3643		-1.25538	0.57532		-1.25398	0.70814
-1.25775	0.36462		-1.2564	0.57605		-1.25781	0.70867
-1.2586	0.36459		-1.25841	0.57623		-1.25838	0.70844
-1.25968	0.36575		-1.25862	0.57621		-1.26066	0.70837
-1.25985	0.3669		-1.25998	0.57686		-1.2609	0.71009
-1.26311	0.36721		-1.26186	0.57792		-1.26235	0.71012
-1.26522	0.36705		-1.265	0.57898		-1.26301	0.70797
-1.26608	0.36734		-1.26572	0.57896		-1.26574	0.71014
-1.26615	0.36803		-1.26636	0.57884		-1.26841	0.71193
-1.26881	0.36809		-1.268	0.57818		-1.2687	0.71081
-1.26922	0.36799		-1.27069	0.57856		-1.26966	0.71134
-1.27226	0.36847		-1.27191	0.579		-1.27311	0.71207
-1.2739	0.36847		-1.27344	0.57869		-1.27438	0.71173
-1.27443	0.36929		-1.27462	0.57922		-1.27565	0.71197
-1.27522	0.36922		-1.27533	0.57992		-1.27628	0.71344
-1.27791	0.36943		-1.27727	0.58037		-1.27759	0.71199
-1.28045	0.37028		-1.28091	0.5821		-1.2784	0.7112
-1.28101	0.3704		-1.28119	0.58299		-1.28093	0.71097
-1.28215	0.37182		-1.28176	0.58325		-1.28375	0.71118
-1.28403	0.37179		-1.28317	0.58318		-1.28407	0.71096
-1.28532	0.37269		-1.28591	0.5833		-1.2847	0.71179
-1.28758	0.37305		-1.28715	0.58384		-1.2876	0.71253
-1.28924	0.37278		-1.28883	0.58431		-1.28963	0.71417
-1.28992	0.37293		-1.28979	0.58519		-1.29086	0.71492
-1.29052	0.3729		-1.2913	0.58594		-1.29103	0.71687
-1.29237	0.37303		-1.29197	0.58625		-1.29241	0.71692
-1.2954	0.3731		-1.29638	0.58763		-1.29356	0.71591
-1.29582	0.37353		-1.29647	0.58877		-1.29704	0.71721
-1.29739	0.37476		-1.29662	0.58919		-1.29843	0.71566
-1.29802	0.3757		-1.29906	0.58931		-1.30028	0.71571
-1.30068	0.37574		-1.30183	0.59001		-1.30037	0.71417
-1.30212	0.37542		-1.3019	0.59054		-1.30251	0.71447
-1.30445	0.37576		-1.30333	0.59108		-1.3048	0.71543
-1.30454	0.37639		-1.30497	0.59219		-1.30614	0.7182
-1.30642	0.3767		-1.30664	0.59187		-1.30622	0.71907
-1.30781	0.3761		-1.30683	0.59223		-1.30786	0.71873
-1.31122	0.37599		-1.31098	0.59167		-1.30879	0.72088
-1.31123	0.37614		-1.3112	0.59224		-1.31236	0.72217
-1.31248	0.37705		-1.31184	0.59274		-1.313	0.71932
-1.31378	0.37747		-1.31415	0.59326		-1.31553	0.7184
-1.31589	0.37742		-1.3169	0.59373		-1.31615	0.71845
-1.31692	0.3772		-1.31697	0.59394		-1.31793	0.71756
-1.31988	0.37754		-1.31862	0.59468		-1.32062	0.71859
-1.32048	0.37798		-1.32105	0.5951		-1.32071	0.71937
-1.32243	0.37805		-1.32169	0.59487		-1.32076	0.71874
-1.32265	0.37734		-1.32185	0.59558		-1.32311	0.71813
-1.32569	0.37746		-1.32563	0.59597		-1.32456	0.72078
-1.32626	0.37879		-1.32672	0.5965		-1.32741	0.72247
-1.32827	0.37933		-1.32719	0.59701		-1.32834	0.72189
-1.32836	0.37977		-1.32994	0.59692		-1.33073	0.72199
-1.33179	0.38008		-1.33148	0.59691		-1.33115	0.72277
-1.3324	0.38175		-1.33205	0.59677		-1.33234	0.72131
-1.33429	0.38294		-1.33338	0.59743		-1.33517	0.72084
-1.33554	0.38329		-1.33619	0.59782		-1.33534	0.72031
-1.33716	0.38367		-1.33637	0.59767		-1.33602	0.71957
-1.33739	0.38274		-1.33781	0.5982		-1.33766	0.71831
-1.34091	0.38363		-1.34101	0.59843		-1.3396	0.71851
-1.3421	0.38445		-1.34128	0.59848		-1.34235	0.72073
-1.34286	0.38411		-1.34304	0.59807		-1.34332	0.72212
-1.3436	0.38501		-1.34518	0.59843		-1.34629	0.72274
-1.34695	0.38505		-1.34681	0.59938		-1.34662	0.72377
-1.34707	0.38659		-1.34791	0.6001		-1.3477	0.72548
-1.34955	0.38733		-1.348	0.60051		-1.35051	0.7255
-1.35051	0.38739		-1.35173	0.60129		-1.35062	0.72643
-1.35248	0.38796		-1.35193	0.60189		-1.351	0.72639
-1.35259	0.38822		-1.35291	0.6019		-1.35236	0.7254
-1.35537	0.38896		-1.35563	0.60219		-1.35535	0.72644
-1.35731	0.38873		-1.3559	0.60158		-1.35769	0.72631
-1.35832	0.38928		-1.35799	0.60125		-1.35855	0.72703
-1.35891	0.38855		-1.36049	0.60183		-1.36155	0.72916
-1.3622	0.38881		-1.36126	0.60197		-1.36216	0.72757
-1.36273	0.38906		-1.36301	0.60306		-1.36223	0.72927
-1.36418	0.38994		-1.36313	0.60347		-1.36581	0.73136
-1.36641	0.39016		-1.36647	0.60464		-1.36606	0.73129
-1.36719	0.3904		-1.36706	0.60493		-1.36676	0.7319
-1.36849	0.39038		-1.36786	0.60528		-1.3677	0.73366
-1.37061	0.39157		-1.37112	0.6059		-1.37045	0.73302
-1.37292	0.39136		-1.37115	0.60564		-1.37221	0.73214
-1.3731	0.39145		-1.37363	0.60484		-1.37359	0.73305
-1.37413	0.39089		-1.37551	0.60511		-1.37657	0.73555
-1.37657	0.39143		-1.37645	0.60545		-1.37706	0.73471
-1.37767	0.39208		-1.37766	0.60587		-1.37745	0.73674
-1.37938	0.3933		-1.37867	0.60657		-1.38019	0.73908
-1.38165	0.39335		-1.38175	0.60778		-1.38046	0.7401
-1.38216	0.39287		-1.382	0.60795		-1.38184	0.74103
-1.3832	0.393		-1.38352	0.60873		-1.38222	0.74253
-1.38511	0.39464		-1.38564	0.60952		-1.38552	0.74326
-1.38766	0.39508		-1.38572	0.61089		-1.38745	0.74407
-1.38783	0.39543		-1.38909	0.61094		-1.38943	0.74334
-1.38924	0.3954		-1.39085	0.61115		-1.39198	0.74326
-1.39182	0.39655		-1.39106	0.61171		-1.39231	0.74424
-1.39258	0.39634		-1.39311	0.61198		-1.39267	0.74554
-1.39374	0.39699		-1.39337	0.61305		-1.39485	0.74449
-1.39647	0.39654		-1.39629	0.61369		-1.39572	0.74495
-1.39691	0.39657		-1.39743	0.61405		-1.39688	0.74485
-1.3978	0.39789		-1.39825	0.61508		-1.39698	0.74338
-1.39967	0.39824		-1.40069	0.61501		-1.40036	0.74484
-1.40307	0.39914		-1.40123	0.61636		-1.402	0.7444
-1.40324	0.3999		-1.40377	0.61736		-1.40421	0.7445
-1.40469	0.39994		-1.40586	0.6175		-1.40654	0.74524
-1.40609	0.40009		-1.4061	0.61858		-1.40703	0.74534
-1.40749	0.39999		-1.4078	0.61859		-1.40735	0.7475
-1.40897	0.40013		-1.40867	0.61986		-1.40951	0.74683
-1.41148	0.39976		-1.41082	0.62046		-1.40999	0.74511
-1.4121	0.39979		-1.41193	0.62125		-1.41165	0.74441
-1.41331	0.40077		-1.41281	0.62183		-1.41236	0.7437
-1.41497	0.40142		-1.41495	0.62205		-1.41564	0.74265
-1.41684	0.40173		-1.4158	0.62231		-1.41728	0.74475
-1.41757	0.40284		-1.41837	0.62391		-1.41866	0.74531
-1.41903	0.40396		-1.42028	0.62485		-1.42118	0.74546
-1.42063	0.40365		-1.42058	0.62542		-1.42152	0.74323
-1.4228	0.40415		-1.42229	0.62522		-1.4217	0.74477
-1.42355	0.40471		-1.42283	0.62582		-1.42473	0.74434
-1.42656	0.40449		-1.42611	0.62694		-1.42508	0.74213
-1.42666	0.40552		-1.42724	0.62786		-1.4268	0.7415
-1.42775	0.40679		-1.42798	0.62771		-1.42687	0.74276
-1.42947	0.40717		-1.43012	0.62816		-1.4298	0.74268
-1.43196	0.40754		-1.43032	0.62797		-1.43123	0.74279
-1.43226	0.40824		-1.43325	0.62948		-1.43362	0.74261
-1.43321	0.40863		-1.43496	0.63021		-1.43619	0.74396
-1.43591	0.41029		-1.43566	0.63001		-1.43619	0.74345
-1.43684	0.41115		-1.43678	0.63108		-1.43634	0.74312
-1.43807	0.41088		-1.43773	0.63155		-1.43863	0.74135
-1.44061	0.41071		-1.44067	0.63159		-1.43947	0.74287
-1.44104	0.41206		-1.44118	0.63127		-1.44087	0.74396
-1.44178	0.41303		-1.44204	0.63142		-1.44116	0.7443
-1.44465	0.41427		-1.44476	0.6319		-1.44416	0.74765
-1.44557	0.41375		-1.44488	0.63237		-1.44643	0.74873
-1.4469	0.41509		-1.44703	0.63236		-1.44735	0.74852
-1.44802	0.41537		-1.44907	0.6333		-1.44949	0.74853
-1.45025	0.41627		-1.44997	0.63311		-1.45058	0.74823
-1.45061	0.41615		-1.45102	0.63376		-1.45082	0.74864
-1.45345	0.41604		-1.45221	0.63343		-1.45409	0.74777
-1.45402	0.4164		-1.45522	0.63335		-1.45434	0.74787
-1.4551	0.41732		-1.45531	0.63309		-1.45469	0.75049
-1.45595	0.41822		-1.45599	0.63319		-1.45662	0.75163
-1.45906	0.41844		-1.45915	0.63342		-1.45804	0.7543
-1.45946	0.41865		-1.46004	0.63331		-1.46041	0.75445
-1.46108	0.41941		-1.46029	0.63379		-1.46073	0.75529
-1.46137	0.42025		-1.46197	0.63475		-1.46294	0.75525
-1.46424	0.42067		-1.46381	0.63416		-1.46306	0.75578
-1.4653	0.4203		-1.46518	0.63344		-1.46586	0.75762
-1.46693	0.42109		-1.46669	0.63337		-1.4676	0.75728
-1.46807	0.42162		-1.46786	0.63259		-1.46907	0.75749
-1.46817	0.42284		-1.46848	0.63217		-1.46916	0.759
-1.47068	0.42358		-1.46978	0.63237		-1.47036	0.76152
-1.47181	0.42336		-1.47338	0.63274		-1.47052	0.76057
-1.47329	0.42393		-1.47433	0.63293		-1.47333	0.76009
-1.47356	0.42422		-1.47443	0.63289		-1.47505	0.76132
-1.47633	0.42439		-1.47453	0.63278		-1.47516	0.76058
-1.47675	0.42393		-1.47576	0.63193		-1.47593	0.75941
-1.47936	0.42524		-1.47967	0.63168		-1.47939	0.76139
-1.47962	0.42578		-1.4797	0.63156		-1.48022	0.76104
-1.48047	0.42593		-1.48072	0.63118		-1.48202	0.76286
-1.48216	0.42657		-1.48165	0.63115		-1.4832	0.76171
-1.48291	0.42642		-1.48426	0.63068		-1.48458	0.76173
-1.48492	0.4275		-1.48455	0.63068		-1.48493	0.76282
-1.48695	0.4274		-1.48544	0.63049		-1.48549	0.76203
-1.48713	0.42694		-1.48586	0.62909		-1.48583	0.76133
-1.48716	0.42778		-1.48682	0.62983		-1.48674	0.76129
-1.48806	0.42767		-1.48699	0.62963		-1.48793	0.76208
-1.48953	0.42623		-1.48755	0.6305		-1.48921	0.76227
-1.48995	0.42801		-1.48898	0.62842		-1.48983	0.76444
-1.49025	0.42715		-1.48984	0.62916		-1.48991	0.76349
-1.49039	0.42772		-1.49031	0.62843		-1.49116	0.76351
[truncated: 12 more rows]

## Sheet: Figure 2c
Single Crystal					250 nm					100 nm					50 nm					30 nm
ExperimentData		Fit			ExperimentData		Fit			ExperimentData		Fit			ExperimentData		Fit			ExperimentData		Fit
Temperature (°C)	|R0| (arb.u.)	Temperature (°C)	|R0| (arb.u.)		Temperature (°C)	|R0| (arb.u.)	Temperature (°C)	|R0| (arb.u.)		Temperature (°C)	|R0| (arb.u.)	Temperature (°C)	|R0| (arb.u.)		Temperature (°C)	|R0| (arb.u.)	Temperature (°C)	|R0| (arb.u.)		Temperature (°C)	|R0| (arb.u.)	Temperature (°C)	|R0| (arb.u.)
33.8569	0.94807	15	2.46135				15	1.75746		31.8	1	15	1.27811		42.0409	0.98658	15	1.43691		58.7251	0.99528	15	1.59159
33.8702	0.95331	15.01	2.46098		33.1066	1	15.01	1.7572		32.2753	0.99726	15.01	1.27798		42.6205	0.98067	15.01	1.43682		58.8931	0.98083	15.01	1.59152
33.8829	0.95084	15.02	2.4606		33.4333	0.98492	15.02	1.75695		32.6826	0.96997	15.02	1.27784		43.2943	1	15.02	1.43673		59.098	0.98209	15.02	1.59145
33.8982	0.9426	15.03	2.46022		33.9753	0.95001	15.03	1.7567		33.0899	0.93863	15.03	1.27771		43.9567	0.98105	15.03	1.43663		59.3696	0.96677	15.03	1.59138
33.9102	0.94969	15.04	2.45984		34.6291	0.81414	15.04	1.75644		33.409	0.97567	15.04	1.27757		44.5555	0.98409	15.04	1.43654		59.6049	0.97134	15.04	1.59131
33.9244	0.94949	15.05	2.45946		35.3171	0.66834	15.05	1.75619		33.7748	0.95576	15.05	1.27744		45.1867	0.98037	15.05	1.43644		59.8655	0.96948	15.05	1.59124
33.9429	0.94695	15.06	2.45908		35.7662	0.54128	15.06	1.75594		34.1246	0.95572	15.06	1.27731		45.8564	0.96216	15.06	1.43635		60.1324	0.98963	15.06	1.59117
33.9621	0.94193	15.07	2.45871		35.917	0.50287	15.07	1.75568		34.4306	0.94254	15.07	1.27717		46.5664	0.93764	15.07	1.43626		60.435	0.99321	15.07	1.5911
33.9822	0.94972	15.08	2.45833		36.0021	0.47368	15.08	1.75543		34.761	0.9656	15.08	1.27704		47.1932	0.94034	15.08	1.43616		60.735	1	15.08	1.59103
34.0026	0.96079	15.09	2.45795		36.132	0.43481	15.09	1.75517		35.1328	0.92689	15.09	1.2769		47.8081	0.92436	15.09	1.43607		61.0705	0.9815	15.09	1.59096
34.0227	0.96569	15.1	2.45757		36.2513	0.41013	15.1	1.75492		35.5276	0.90733	15.1	1.27677		48.4163	0.91917	15.1	1.43597		61.4102	0.966	15.1	1.59089
34.041	0.96648	15.11	2.45719		36.6458	0.33859	15.11	1.75466		35.8865	0.90356	15.11	1.27663		49.0021	0.90492	15.11	1.43588		61.7573	0.93947	15.11	1.59082
34.0613	0.96843	15.12	2.45681		37.0056	0.27804	15.12	1.75441		36.3334	0.90881	15.12	1.2765		49.5739	0.91146	15.12	1.43578		62.2133	0.9814	15.12	1.59075
34.0814	0.98357	15.13	2.45643		37.4007	0.21183	15.13	1.75416		36.8319	0.86468	15.13	1.27636		50.0957	0.91594	15.13	1.43569		62.6713	0.98443	15.13	1.59068
34.1012	0.99177	15.14	2.45605		37.5641	0.19713	15.14	1.7539		37.2831	0.82621	15.14	1.27623		50.4912	0.91758	15.14	1.4356		63.3793	0.96077	15.14	1.59061
34.1233	0.98716	15.15	2.45567		37.7159	0.18924	15.15	1.75365		37.6635	0.81299	15.15	1.27609		50.9138	0.90238	15.15	1.4355		64.0325	0.94824	15.15	1.59054
34.1483	0.99111	15.16	2.45529		37.842	0.17804	15.16	1.75339		38.0672	0.77757	15.16	1.27596		51.3482	0.87821	15.16	1.43541		64.6888	0.92378	15.16	1.59047
34.1739	0.99307	15.17	2.45491		38.0199	0.16289	15.17	1.75314		38.4399	0.75879	15.17	1.27582		51.7231	0.83845	15.17	1.43531		65.3037	0.93922	15.17	1.5904
34.1973	1	15.18	2.45453		38.3342	0.1339	15.18	1.75288		38.7289	0.74062	15.18	1.27569		52.0906	0.81321	15.18	1.43522		65.9342	0.90038	15.18	1.59033
34.2209	0.99019	15.19	2.45415		38.6338	0.10701	15.19	1.75263		38.9696	0.73506	15.19	1.27555		52.4508	0.78044	15.19	1.43512		66.5483	0.91525	15.19	1.59026
34.2422	0.99299	15.2	2.45377		39.0565	0.07257	15.2	1.75237		39.2142	0.72952	15.2	1.27541		52.8761	0.78006	15.2	1.43503		67.1287	0.9067	15.2	1.59019
34.2608	0.98627	15.21	2.45338		39.3959	0.0641	15.21	1.75212		39.3651	0.76607	15.21	1.27528		53.2555	0.7852	15.21	1.43494		67.7924	0.92846	15.21	1.59012
34.2804	0.98112	15.22	2.453		39.8665	0.05841	15.22	1.75186		39.5505	0.71403	15.22	1.27514		53.5937	0.78351	15.22	1.43484		68.322	0.88738	15.22	1.59005
34.3017	0.96997	15.23	2.45262		40.0661	0.06311	15.23	1.7516		39.7593	0.68488	15.23	1.27501		54.057	0.74078	15.23	1.43475		68.8191	0.8581	15.23	1.58998
34.3228	0.9549	15.24	2.45224		40.2765	0.04565	15.24	1.75135		40.0576	0.61608	15.24	1.27487		54.5255	0.70116	15.24	1.43465		69.0953	0.84078	15.24	1.58991
34.3465	0.94502	15.25	2.45186		40.4396	0.02774	15.25	1.75109		40.3539	0.59522	15.25	1.27474		55.0612	0.65682	15.25	1.43456		69.4184	0.84588	15.25	1.58984
34.3698	0.93029	15.26	2.45148		40.7124	0.02119	15.26	1.75084		40.7284	0.53661	15.26	1.2746		55.5999	0.59429	15.26	1.43446		69.7315	0.86752	15.26	1.58977
34.3922	0.93047	15.27	2.4511		41.1606	0.02456	15.27	1.75058		41.1147	0.51956	15.27	1.27447		56.118	0.50566	15.27	1.43437		70.0656	0.80133	15.27	1.5897
34.413	0.91792	15.28	2.45071		41.5408	0.02277	15.28	1.75033		41.4169	0.54596	15.28	1.27433		56.6415	0.46193	15.28	1.43427		70.5264	0.7818	15.28	1.58963
34.4345	0.921	15.29	2.45033		42.0501	0.01456	15.29	1.75007		41.8456	0.53207	15.29	1.2742		57.1535	0.42591	15.29	1.43418		71.083	0.79339	15.29	1.58956
34.4563	0.91709	15.3	2.44995		42.3703	0.01653	15.3	1.74981		42.3468	0.48258	15.3	1.27406		57.6249	0.40124	15.3	1.43409		71.684	0.7405	15.3	1.58949
34.475	0.90089	15.31	2.44957		42.7728	0.00693	15.31	1.74956		42.8359	0.45177	15.31	1.27392		58.1308	0.35353	15.31	1.43399		72.4033	0.69439	15.31	1.58942
34.4931	0.89853	15.32	2.44918		43.1543	0.006	15.32	1.7493		43.4965	0.4308	15.32	1.27379		58.639	0.32779	15.32	1.4339		73.1334	0.63992	15.32	1.58935
34.511	0.87862	15.33	2.4488		43.6797	0.00542	15.33	1.74904		44.4674	0.29526	15.33	1.27365		59.1831	0.31079	15.33	1.4338		73.8401	0.58952	15.33	1.58928
34.5316	0.87031	15.34	2.44842		44.1645	0.01273	15.34	1.74879		45.437	0.22034	15.34	1.27352		59.8398	0.2598	15.34	1.43371		74.5294	0.51364	15.34	1.58921
34.5549	0.84605	15.35	2.44804		44.4667	0.05024	15.35	1.74853		46.3855	0.13517	15.35	1.27338		60.4156	0.19511	15.35	1.43361		75.1922	0.41665	15.35	1.58914
34.5768	0.83772	15.36	2.44765		45.373	0.0404	15.36	1.74827		47.1865	0.12787	15.36	1.27324		61.0044	0.12324	15.36	1.43352		75.863	0.33071	15.36	1.58907
34.5969	0.82872	15.37	2.44727		46.5687	0.02154	15.37	1.74802		47.9708	0.05518	15.37	1.27311		61.6069	0.08294	15.37	1.43342		76.5773	0.29334	15.37	1.589
34.6159	0.81864	15.38	2.44689		47.8882	0.00513	15.38	1.74776		48.5465	0.02812	15.38	1.27297		62.1507	0.08128	15.38	1.43333		77.1553	0.22134	15.38	1.58893
34.639	0.80495	15.39	2.4465		48.4761	0.00998	15.39	1.7475		48.8355	0.00175	15.39	1.27284		62.691	0.08374	15.39	1.43323		77.6438	0.0969	15.39	1.58886
34.6632	0.78327	15.4	2.44612		48.8954	0.02552	15.4	1.74725		49.3488	0.03724	15.4	1.2727		63.1593	0.08649	15.4	1.43314		78.1328	0.04111	15.4	1.58879
34.6882	0.78292	15.41	2.44573		49.603	0.02227	15.41	1.74699		50.0132	0.00767	15.41	1.27256		63.6522	0.09123	15.41	1.43304		78.4715	0.00567	15.41	1.58872
34.7139	0.74461	15.42	2.44535		50.3752	0.0294	15.42	1.74673		50.6697	0.05204	15.42	1.27243		64.1661	0.11356	15.42	1.43295		78.8004	0.00408	15.42	1.58865
34.7412	0.72516	15.43	2.44497		51.7649	0.01889	15.43	1.74647		51.5406	0.02824	15.43	1.27229		64.6876	0.11114	15.43	1.43285		79.1616	0.01683	15.43	1.58858
34.7689	0.69687	15.44	2.44458		52.9723	0.01794	15.44	1.74622		52.4423	0.02592	15.44	1.27216		65.2193	0.10546	15.44	1.43276		79.5723	0.00306	15.44	1.58851
34.7951	0.67232	15.45	2.4442		54.3474	0.00892	15.45	1.74596		53.3366	0.04962	15.45	1.27202		65.7641	0.08624	15.45	1.43266		79.9638	0.04003	15.45	1.58844
34.8213	0.65235	15.46	2.44381		54.9202	0.01328	15.46	1.7457		54.0027	0.03109	15.46	1.27188		66.2788	0.10734	15.46	1.43257		80.3467	0.0203	15.46	1.58837
34.8472	0.62037	15.47	2.44343		56.281	0.00711	15.47	1.74544		54.5124	0.09528	15.47	1.27175		66.7665	0.08093	15.47	1.43247		80.6769	0.02681	15.47	1.58829
34.8737	0.60479	15.48	2.44304		57.6787	0.00574	15.48	1.74519		55.0816	0.08673	15.48	1.27161		67.2237	0.05245	15.48	1.43238		81.0672	0.01095	15.48	1.58822
34.8981	0.58502	15.49	2.44266		59.4302	0.00443	15.49	1.74493		55.4525	0.15978	15.49	1.27147		67.6097	0.07159	15.49	1.43228		81.4618	0.01895	15.49	1.58815
34.9237	0.5659	15.5	2.44227		60.2606	0.00125	15.5	1.74467		55.7966	0.10263	15.5	1.27134		67.9834	0.08205	15.5	1.43219		81.8827	0.01699	15.5	1.58808
34.95	0.54425	15.51	2.44189		60.8861	0.00124	15.51	1.74441		56.1398	0.08254	15.51	1.2712		68.361	0.10687	15.51	1.43209		82.2717	0.01405	15.51	1.58801
34.9768	0.53737	15.52	2.4415		61.1896	0.01068	15.52	1.74415		56.6081	0.04996	15.52	1.27107		68.7942	0.10183	15.52	1.432		82.7992	0.00216	15.52	1.58794
35.0035	0.50827	15.53	2.44112		61.3841	0.00758	15.53	1.74389		56.9498	0.0191	15.53	1.27093		69.1843	0.08052	15.53	1.4319		83.3288	0.01193	15.53	1.58787
35.0269	0.47041	15.54	2.44073		61.6599	0.01213	15.54	1.74364		57.2338	0.02609	15.54	1.27079		69.5918	0.06046	15.54	1.43181		83.8049	0.01542	15.54	1.5878
35.0469	0.44904	15.55	2.44034		61.9109	0.01607	15.55	1.74338		57.5376	0.06271	15.55	1.27066		69.9998	0.05269	15.55	1.43171		84.3296	0.02367	15.55	1.58773
35.0671	0.41499	15.56	2.43996		62.567	0.000779242	15.56	1.74312		57.8022	0.08271	15.56	1.27052		70.3748	0.04486	15.56	1.43162		84.9416	0.00831	15.56	1.58766
35.0858	0.40241	15.57	2.43957		63.0928	0.01245	15.57	1.74286		58.0663	0.14695	15.57	1.27038		70.7487	0.04323	15.57	1.43152		85.6341	0.01598	15.57	1.58759
35.1039	0.38258	15.58	2.43919		63.9011	0.00943	15.58	1.7426		58.2787	0.04916	15.58	1.27025		71.1421	0.03765	15.58	1.43143		86.2586	0.01028	15.58	1.58752
35.1224	0.36239	15.59	2.4388		64.3921	0.00816	15.59	1.74234		58.5014	0.02989	15.59	1.27011		71.5362	0.0194	15.59	1.43133		86.8844	0.02099	15.59	1.58745
35.1443	0.34245	15.6	2.43841				15.6	1.74208		58.7889	0.05813	15.6	1.26997		71.9311	0.02063	15.6	1.43124		87.4354	0.08883	15.6	1.58738
35.1677	0.3276	15.61	2.43803				15.61	1.74182		59.3381	0.01859	15.61	1.26983		72.3281	0.02736	15.61	1.43114		87.997	0.08088	15.61	1.58731
35.1947	0.30622	15.62	2.43764				15.62	1.74157		60.0128	0.00582	15.62	1.2697		72.7164	0.01264	15.62	1.43105		88.4047	0.08766	15.62	1.58724
35.2209	0.27707	15.63	2.43725				15.63	1.74131		60.6872	0.03178	15.63	1.26956		73.1071	0.00212	15.63	1.43095		88.7715	0.10912	15.63	1.58717
35.2517	0.24111	15.64	2.43686				15.64	1.74105		61.4451	0.07214	15.64	1.26942		73.4714	0.01971	15.64	1.43086		89.1387	0.13447	15.64	1.5871
35.2875	0.23093	15.65	2.43648				15.65	1.74079		62.2336	0.03343	15.65	1.26929		73.8414	0.00757	15.65	1.43076		89.4749	0.15843	15.65	1.58703
35.3231	0.21295	15.66	2.43609				15.66	1.74053		63.276	0.03515	15.66	1.26915		74.1907	0.00621	15.66	1.43067		89.7279	0.18323	15.66	1.58696
35.3636	0.17405	15.67	2.4357				15.67	1.74027		64.2145	0.05708	15.67	1.26901		74.4815	0.00669	15.67	1.43057		89.9446	0.196	15.67	1.58689
35.402	0.17178	15.68	2.43531				15.68	1.74001		65.2554	0.0556	15.68	1.26888		74.8045	0.00512	15.68	1.43048		90.1606	0.21122	15.68	1.58682
35.4395	0.16436	15.69	2.43493				15.69	1.73975		66.2695	0.03238	15.69	1.26874		75.1106	0.01331	15.69	1.43038		90.3634	0.21032	15.69	1.58675
35.4763	0.15004	15.7	2.43454				15.7	1.73949		67.3159	0.02931	15.7	1.2686		75.4167	0.01743	15.7	1.43029				15.7	1.58667
35.5131	0.14639	15.71	2.43415				15.71	1.73923		68.3461	0.03886	15.71	1.26846		75.7446	0.01136	15.71	1.43019				15.71	1.5866
35.5498	0.14031	15.72	2.43376				15.72	1.73897		69.2634	0.049	15.72	1.26833		76.0547	0.03586	15.72	1.43009				15.72	1.58653
35.5855	0.12537	15.73	2.43337				15.73	1.73871		70.0283	0.08113	15.73	1.26819		76.3855	0.03991	15.73	1.43				15.73	1.58646
35.622	0.10874	15.74	2.43298				15.74	1.73845		70.8038	0.12634	15.74	1.26805		76.7222	0.02375	15.74	1.4299				15.74	1.58639
35.6558	0.09563	15.75	2.43259				15.75	1.73819		71.7487	0.08402	15.75	1.26791		77.0101	0.03048	15.75	1.42981				15.75	1.58632
35.6878	0.0837	15.76	2.4322				15.76	1.73793		72.6402	0.07196	15.76	1.26778		77.4339	0.01053	15.76	1.42971				15.76	1.58625
35.7178	0.07484	15.77	2.43182				15.77	1.73767		73.5133	0.04823	15.77	1.26764		77.8673	0.02642	15.77	1.42962				15.77	1.58618
35.7493	0.07322	15.78	2.43143				15.78	1.73741		74.1918	0.06453	15.78	1.2675		78.3122	0.02677	15.78	1.42952				15.78	1.58611
35.7781	0.0865	15.79	2.43104				15.79	1.73714		74.8599	0.0024	15.79	1.26736		78.7518	0.02745	15.79	1.42943				15.79	1.58604
35.801	0.08052	15.8	2.43065				15.8	1.73688		75.3726	0.05713	15.8	1.26723		79.2462	0.029	15.8	1.42933				15.8	1.58597
35.824	0.07758	15.81	2.43026				15.81	1.73662		75.7761	0.00088709	15.81	1.26709		79.7686	0.0339	15.81	1.42923				15.81	1.5859
35.8421	0.08516	15.82	2.42987				15.82	1.73636		76.0275	0.03957	15.82	1.26695		80.2894	0.01177	15.82	1.42914				15.82	1.58583
35.8604	0.06972	15.83	2.42948				15.83	1.7361		76.4604	0.00548	15.83	1.26681		80.7658	0.03837	15.83	1.42904				15.83	1.58576
35.8867	0.0708	15.84	2.42909				15.84	1.73584		76.8784	0.03176	15.84	1.26668		81.2537	0.03439	15.84	1.42895				15.84	1.58569
35.913	0.0723	15.85	2.4287				15.85	1.73558		77.2593	0.04446	15.85	1.26654		81.7944	0.09098	15.85	1.42885				15.85	1.58562
35.9389	0.06835	15.86	2.42831				15.86	1.73532		77.5562	0.07032	15.86	1.2664		82.3274	0.09525	15.86	1.42876				15.86	1.58554
35.9669	0.06542	15.87	2.42791				15.87	1.73505		77.8405	0.05151	15.87	1.26626		82.9003	0.06651	15.87	1.42866				15.87	1.58547
35.9978	0.06032	15.88	2.42752				15.88	1.73479		78.238	0.00193	15.88	1.26612		83.4704	0.08683	15.88	1.42857				15.88	1.5854
36.0264	0.05202	15.89	2.42713				15.89	1.73453		78.7045	0.07378	15.89	1.26599		84.0257	0.07716	15.89	1.42847				15.89	1.58533
36.0534	0.05141	15.9	2.42674				15.9	1.73427		79.2377	0.1102	15.9	1.26585		84.5674	0.06916	15.9	1.42837				15.9	1.58526
36.0826	0.05156	15.91	2.42635				15.91	1.73401		79.9276	0.01046	15.91	1.26571		84.9788	0.03636	15.91	1.42828				15.91	1.58519
36.1105	0.05009	15.92	2.42596				15.92	1.73375		80.6672	0.01732	15.92	1.26557		85.3811	0.03888	15.92	1.42818				15.92	1.58512
36.1377	0.04691	15.93	2.42557				15.93	1.73348		81.3989	0.00542	15.93	1.26543		85.7983	0.01736	15.93	1.42809				15.93	1.58505
36.1626	0.04545	15.94	2.42517				15.94	1.73322		82.1016	0.02481	15.94	1.2653		86.2434	0.00907	15.94	1.42799				15.94	1.58498
36.1867	0.03085	15.95	2.42478				15.95	1.73296		82.5463	0.01796	15.95	1.26516		86.6204	0.0386	15.95	1.42789				15.95	1.58491
36.2113	0.03635	15.96	2.42439				15.96	1.7327		82.921	0.08633	15.96	1.26502		86.9764	0.0302	15.96	1.4278				15.96	1.58484
36.2359	0.03102	15.97	2.424				15.97	1.73243		83.1378	0.0676	15.97	1.26488		87.3208	0.05378	15.97	1.4277				15.97	1.58477
36.2658	0.03074	15.98	2.42361				15.98	1.73217		83.3008	0.11366	15.98	1.26474		87.6544	0.01307	15.98	1.42761				15.98	1.58469
36.2876	0.02183	15.99	2.42321				15.99	1.73191		83.4678	0.12641	15.99	1.2646		87.9633	0.00316	15.99	1.42751				15.99	1.58462
36.3104	0.02624	16	2.42282				16	1.73164		83.5585	0.11018	16	1.26447		88.2222	0.0476	16	1.42742				16	1.58455
36.3339	0.0248	16.01	2.42243				16.01	1.73138		83.6659	0.09831	16.01	1.26433		88.469	0.06382	16.01	1.42732				16.01	1.58448
36.3575	0.02458	16.02	2.42203				16.02	1.73112		83.7729	0.05635	16.02	1.26419		88.6722	0.06969	16.02	1.42722				16.02	1.58441
36.3784	0.02724	16.03	2.42164				16.03	1.73086		83.9105	0.02396	16.03	1.26405		88.8267	0.08241	16.03	1.42713				16.03	1.58434
36.4001	0.04249	16.04	2.42125				16.04	1.73059		84.0495	0.06355	16.04	1.26391		88.9816	0.06293	16.04	1.42703				16.04	1.58427
36.423	0.04469	16.05	2.42085				16.05	1.73033		84.193	0.06091	16.05	1.26377		89.141	0.05705	16.05	1.42694				16.05	1.5842
36.4445	0.04634	16.06	2.42046				16.06	1.73007		84.3427	0.04956	16.06	1.26364		89.2912	0.05065	16.06	1.42684				16.06	1.58413
36.4723	0.04807	16.07	2.42007				16.07	1.7298		84.5145	0.04561	16.07	1.2635		89.4456	0.04537	16.07	1.42674				16.07	1.58406
36.5006	0.05099	16.08	2.41967				16.08	1.72954		84.7047	0.0068	16.08	1.26336		89.6108	0.01921	16.08	1.42665				16.08	1.58399
36.5292	0.04444	16.09	2.41928				16.09	1.72927		84.8694	0.00841	16.09	1.26322		89.7397	0.00816	16.09	1.42655				16.09	1.58391
36.5614	0.04886	16.1	2.41888				16.1	1.72901		85.0941	0.04088	16.1	1.26308				16.1	1.42645				16.1	1.58384
36.5955	0.03323	16.11	2.41849				16.11	1.72875		85.327	0.01132	16.11	1.26294				16.11	1.42636				16.11	1.58377
36.6294	0.02455	16.12	2.41809				16.12	1.72848		85.1573	0.12768	16.12	1.2628				16.12	1.42626				16.12	1.5837
36.6596	0.02779	16.13	2.4177				16.13	1.72822		85.3865	0.07557	16.13	1.26266				16.13	1.42617				16.13	1.58363
36.6913	0.0316	16.14	2.4173				16.14	1.72795		85.6657	0.04838	16.14	1.26252				16.14	1.42607				16.14	1.58356
36.7235	0.02637	16.15	2.41691				16.15	1.72769				16.15	1.26239				16.15	1.42597				16.15	1.58349
36.7547	0.02514	16.16	2.41651				16.16	1.72743				16.16	1.26225				16.16	1.42588				16.16	1.58342
36.7837	0.01967	16.17	2.41612				16.17	1.72716				16.17	1.26211				16.17	1.42578				16.17	1.58335
36.8125	0.01993	16.18	2.41572				16.18	1.7269				16.18	1.26197				16.18	1.42568				16.18	1.58328
36.8409	0.01327	16.19	2.41533				16.19	1.72663				16.19	1.26183				16.19	1.42559				16.19	1.5832
36.8715	0.01345	16.2	2.41493				16.2	1.72637				16.2	1.26169				16.2	1.42549				16.2	1.58313
36.903	0.00499	16.21	2.41454				16.21	1.7261				16.21	1.26155				16.21	1.4254				16.21	1.58306
36.9279	0.0016	16.22	2.41414				16.22	1.72584				16.22	1.26141				16.22	1.4253				16.22	1.58299
36.952	0.00588	16.23	2.41374				16.23	1.72557				16.23	1.26127				16.23	1.4252				16.23	1.58292
36.9828	0.000599989	16.24	2.41335				16.24	1.72531				16.24	1.26113				16.24	1.42511				16.24	1.58285
37.0079	0.00496	16.25	2.41295				16.25	1.72504				16.25	1.26099				16.25	1.42501				16.25	1.58278
37.0303	0.000178273	16.26	2.41255				16.26	1.72478				16.26	1.26085				16.26	1.42491				16.26	1.58271
37.0612	0.00505	16.27	2.41216				16.27	1.72451				16.27	1.26071				16.27	1.42482				16.27	1.58263
37.0909	0.000239667	16.28	2.41176				16.28	1.72424				16.28	1.26057				16.28	1.42472				16.28	1.58256
37.12	0.00302	16.29	2.41136				16.29	1.72398				16.29	1.26044				16.29	1.42462				16.29	1.58249
37.1489	0.00249	16.3	2.41096				16.3	1.72371				16.3	1.2603				16.3	1.42453				16.3	1.58242
37.1799	0.0046	16.31	2.41057				16.31	1.72345				16.31	1.26016				16.31	1.42443				16.31	1.58235
37.2121	0.00226	16.32	2.41017				16.32	1.72318				16.32	1.26002				16.32	1.42433				16.32	1.58228
37.2461	0.00372	16.33	2.40977				16.33	1.72291				16.33	1.25988				16.33	1.42424				16.33	1.58221
37.2822	0.00186	16.34	2.40937				16.34	1.72265				16.34	1.25974				16.34	1.42414				16.34	1.58214
37.3155	0.01273	16.35	2.40897				16.35	1.72238				16.35	1.2596				16.35	1.42404				16.35	1.58206
37.3472	0.0015	16.36	2.40858				16.36	1.72212				16.36	1.25946				16.36	1.42395				16.36	1.58199
37.3811	0.01141	16.37	2.40818				16.37	1.72185				16.37	1.25932				16.37	1.42385				16.37	1.58192
37.4144	0.00719	16.38	2.40778				16.38	1.72158				16.38	1.25918				16.38	1.42375				16.38	1.58185
37.4408	0.00706	16.39	2.40738				16.39	1.72132				16.39	1.25904				16.39	1.42366				16.39	1.58178
37.4686	0.01644	16.4	2.40698				16.4	1.72105				16.4	1.2589				16.4	1.42356				16.4	1.58171
37.4963	0.01975	16.41	2.40658				16.41	1.72078				16.41	1.25876				16.41	1.42346				16.41	1.58164
37.5161	0.01707	16.42	2.40618				16.42	1.72051				16.42	1.25862				16.42	1.42337				16.42	1.58157
37.5386	0.02276	16.43	2.40578				16.43	1.72025				16.43	1.25848				16.43	1.42327				16.43	1.58149
37.5628	0.01757	16.44	2.40538				16.44	1.71998				16.44	1.25834				16.44	1.42317				16.44	1.58142
37.5883	0.01406	16.45	2.40498				16.45	1.71971				16.45	1.2582				16.45	1.42308				16.45	1.58135
37.6126	0.01343	16.46	2.40458				16.46	1.71945				16.46	1.25806				16.46	1.42298				16.46	1.58128
37.6365	0.02759	16.47	2.40418				16.47	1.71918				16.47	1.25792				16.47	1.42288				16.47	1.58121
37.6666	0.03739	16.48	2.40378				16.48	1.71891				16.48	1.25778				16.48	1.42279				16.48	1.58114
37.6938	0.03203	16.49	2.40338				16.49	1.71864				16.49	1.25764				16.49	1.42269				16.49	1.58107
37.721	0.03564	16.5	2.40298				16.5	1.71837				16.5	1.25749				16.5	1.42259				16.5	1.58099
37.7489	0.02588	16.51	2.40258				16.51	1.71811				16.51	1.25735				16.51	1.4225				16.51	1.58092
37.7752	0.01284	16.52	2.40218				16.52	1.71784				16.52	1.25721				16.52	1.4224				16.52	1.58085
37.8034	0.01761	16.53	2.40178				16.53	1.71757				16.53	1.25707				16.53	1.4223				16.53	1.58078
37.8353	0.01204	16.54	2.40138				16.54	1.7173				16.54	1.25693				16.54	1.4222				16.54	1.58071
37.8671	0.00336	16.55	2.40097				16.55	1.71703				16.55	1.25679				16.55	1.42211				16.55	1.58064
37.8987	0.00122	16.56	2.40057				16.56	1.71677				16.56	1.25665				16.56	1.42201				16.56	1.58057
37.9311	0.00065956	16.57	2.40017				16.57	1.7165				16.57	1.25651				16.57	1.42191				16.57	1.58049
37.9631	0.00206	16.58	2.39977				16.58	1.71623				16.58	1.25637				16.58	1.42182				16.58	1.58042
37.9947	0.00473	16.59	2.39937				16.59	1.71596				16.59	1.25623				16.59	1.42172				16.59	1.58035
38.0261	0.01218	16.6	2.39896				16.6	1.71569				16.6	1.25609				16.6	1.42162				16.6	1.58028
38.0602	0.01409	16.61	2.39856				16.61	1.71542				16.61	1.25595				16.61	1.42152				16.61	1.58021
38.0937	0.00298	16.62	2.39816				16.62	1.71515				16.62	1.25581				16.62	1.42143				16.62	1.58014
38.1208	0.00567	16.63	2.39776				16.63	1.71488				16.63	1.25567				16.63	1.42133				16.63	1.58006
38.1528	0.0057	16.64	2.39735				16.64	1.71461				16.64	1.25552				16.64	1.42123				16.64	1.57999
38.1853	0.00254	16.65	2.39695				16.65	1.71434				16.65	1.25538				16.65	1.42114				16.65	1.57992
38.2219	0.00317	16.66	2.39655				16.66	1.71407				16.66	1.25524				16.66	1.42104				16.66	1.57985
38.2607	0.00273	16.67	2.39614				16.67	1.71381				16.67	1.2551				16.67	1.42094				16.67	1.57978
38.3007	0.00555	16.68	2.39574				16.68	1.71354				16.68	1.25496				16.68	1.42084				16.68	1.57971
38.3377	0.0044	16.69	2.39534				16.69	1.71327				16.69	1.25482				16.69	1.42075				16.69	1.57963
38.3734	0.0142	16.7	2.39493				16.7	1.713				16.7	1.25468				16.7	1.42065				16.7	1.57956
38.4129	0.02212	16.71	2.39453				16.71	1.71273				16.71	1.25454				16.71	1.42055				16.71	1.57949
38.4519	0.02469	16.72	2.39412				16.72	1.71246				16.72	1.2544				16.72	1.42045				16.72	1.57942
38.4907	0.01855	16.73	2.39372				16.73	1.71219				16.73	1.25425				16.73	1.42036				16.73	1.57935
38.5275	0.0173	16.74	2.39331				16.74	1.71191				16.74	1.25411				16.74	1.42026				16.74	1.57928
38.5637	0.01711	16.75	2.39291				16.75	1.71164				16.75	1.25397				16.75	1.42016				16.75	1.5792
38.5971	0.01226	16.76	2.3925				16.76	1.71137				16.76	1.25383				16.76	1.42007				16.76	1.57913
38.6301	0.01181	16.77	2.3921				16.77	1.7111				16.77	1.25369				16.77	1.41997				16.77	1.57906
38.6623	0.00829	16.78	2.39169				16.78	1.71083				16.78	1.25355				16.78	1.41987				16.78	1.57899
38.693	0.00771	16.79	2.39129				16.79	1.71056				16.79	1.2534				16.79	1.41977				16.79	1.57892
38.7274	0.000761466	16.8	2.39088				16.8	1.71029				16.8	1.25326				16.8	1.41967				16.8	1.57885
38.7565	0.00174	16.81	2.39048				16.81	1.71002				16.81	1.25312				16.81	1.41958				16.81	1.57877
38.7837	0.00512	16.82	2.39007				16.82	1.70975				16.82	1.25298				16.82	1.41948				16.82	1.5787
38.8098	0.00618	16.83	2.38967				16.83	1.70948				16.83	1.25284				16.83	1.41938				16.83	1.57863
38.8355	0.00685	16.84	2.38926				16.84	1.70921				16.84	1.2527				16.84	1.41928				16.84	1.57856
38.8618	0.0052	16.85	2.38885				16.85	1.70893				16.85	1.25255				16.85	1.41919				16.85	1.57849
38.888	0.02203	16.86	2.38845				16.86	1.70866				16.86	1.25241				16.86	1.41909				16.86	1.57841
38.9135	0.01544	16.87	2.38804				16.87	1.70839				16.87	1.25227				16.87	1.41899				16.87	1.57834
38.9367	0.00548	16.88	2.38763				16.88	1.70812				16.88	1.25213				16.88	1.41889				16.88	1.57827
38.9646	0.00109	16.89	2.38723				16.89	1.70785				16.89	1.25199				16.89	1.4188				16.89	1.5782
38.9905	0.000575163	16.9	2.38682				16.9	1.70758				16.9	1.25184				16.9	1.4187				16.9	1.57813
39.0196	0.02136	16.91	2.38641				16.91	1.7073				16.91	1.2517				16.91	1.4186				16.91	1.57805
39.0495	0.0096	16.92	2.386				16.92	1.70703				16.92	1.25156				16.92	1.4185				16.92	1.57798
39.0791	0.00164	16.93	2.3856				16.93	1.70676				16.93	1.25142				16.93	1.41841				16.93	1.57791
39.1061	0.00425	16.94	2.38519				16.94	1.70649				16.94	1.25128				16.94	1.41831				16.94	1.57784
39.1306	0.000962853	16.95	2.38478				16.95	1.70621				16.95	1.25113				16.95	1.41821				16.95	1.57777
39.1577	0.00493	16.96	2.38437				16.96	1.70594				16.96	1.25099				16.96	1.41811				16.96	1.57769
39.1882	0.01024	16.97	2.38396				16.97	1.70567				16.97	1.25085				16.97	1.41801				16.97	1.57762
39.2194	0.00477	16.98	2.38355				16.98	1.7054				16.98	1.25071				16.98	1.41792				16.98	1.57755
39.2495	0.00542	16.99	2.38315				16.99	1.70512				16.99	1.25056				16.99	1.41782				16.99	1.57748
39.2801	0.01016	17	2.38274				17	1.70485				17	1.25042				17	1.41772				17	1.57741
39.3092	0.0134	17.01	2.38233				17.01	1.70458				17.01	1.25028				17.01	1.41762				17.01	1.57733
39.3387	0.01166	17.02	2.38192				17.02	1.7043				17.02	1.25014				17.02	1.41752				17.02	1.57726
39.3681	0.00803	17.03	2.38151				17.03	1.70403				17.03	1.24999				17.03	1.41743				17.03	1.57719
39.3952	0.00166	17.04	2.3811				17.04	1.70376				17.04	1.24985				17.04	1.41733				17.04	1.57712
39.4232	0.00451	17.05	2.38069				17.05	1.70348				17.05	1.24971				17.05	1.41723				17.05	1.57705
39.4471	0.0211	17.06	2.38028				17.06	1.70321				17.06	1.24956				17.06	1.41713				17.06	1.57697
39.472	0.01297	17.07	2.37987				17.07	1.70293				17.07	1.24942				17.07	1.41703				17.07	1.5769
39.5042	0.01414	17.08	2.37946				17.08	1.70266				17.08	1.24928				17.08	1.41694				17.08	1.57683
39.5353	0.01698	17.09	2.37905				17.09	1.70239				17.09	1.24914				17.09	1.41684				17.09	1.57676
39.5665	0.00471	17.1	2.37864				17.1	1.70211				17.1	1.24899				17.1	1.41674				17.1	1.57669
39.5966	0.00439	17.11	2.37823				17.11	1.70184				17.11	1.24885				17.11	1.41664				17.11	1.57661
39.6238	0.01702	17.12	2.37782				17.12	1.70156				17.12	1.24871				17.12	1.41654				17.12	1.57654
39.6511	0.00287	17.13	2.3774				17.13	1.70129				17.13	1.24856				17.13	1.41644				17.13	1.57647
39.6789	7.47693e-05	17.14	2.37699				17.14	1.70101				17.14	1.24842				17.14	1.41635				17.14	1.5764
39.7105	0.0044	17.15	2.37658				17.15	1.70074				17.15	1.24828				17.15	1.41625				17.15	1.57632
39.7402	0.00088392	17.16	2.37617				17.16	1.70047				17.16	1.24813				17.16	1.41615				17.16	1.57625
39.7731	0.00189	17.17	2.37576				17.17	1.70019				17.17	1.24799				17.17	1.41605				17.17	1.57618
39.806	0.00569	17.18	2.37535				17.18	1.69992				17.18	1.24785				17.18	1.41595				17.18	1.57611
39.8386	0.01073	17.19	2.37493				17.19	1.69964				17.19	1.2477				17.19	1.41586				17.19	1.57604
39.8712	0.01106	17.2	2.37452				17.2	1.69936				17.2	1.24756				17.2	1.41576				17.2	1.57596
39.9042	0.01532	17.21	2.37411				17.21	1.69909				17.21	1.24742				17.21	1.41566				17.21	1.57589
39.9382	0.01274	17.22	2.3737				17.22	1.69881				17.22	1.24727				17.22	1.41556				17.22	1.57582
39.9648	0.00356	17.23	2.37328				17.23	1.69854				17.23	1.24713				17.23	1.41546				17.23	1.57575
39.9922	0.00288	17.24	2.37287				17.24	1.69826				17.24	1.24699				17.24	1.41536				17.24	1.57567
40.0191	0.00106	17.25	2.37246				17.25	1.69799				17.25	1.24684				17.25	1.41526				17.25	1.5756
40.0454	0.00301	17.26	2.37204				17.26	1.69771				17.26	1.2467				17.26	1.41517				17.26	1.57553
40.0709	0.00933	17.27	2.37163				17.27	1.69744				17.27	1.24656				17.27	1.41507				17.27	1.57546
40.0939	0.000721736	17.28	2.37122				17.28	1.69716				17.28	1.24641				17.28	1.41497				17.28	1.57539
40.1247	0.01053	17.29	2.3708				17.29	1.69688				17.29	1.24627				17.29	1.41487				17.29	1.57531
40.1518	0.01998	17.3	2.37039				17.3	1.69661				17.3	1.24613				17.3	1.41477				17.3	1.57524
40.1792	0.02579	17.31	2.36997				17.31	1.69633				17.31	1.24598				17.31	1.41467				17.31	1.57517
40.2036	0.03213	17.32	2.36956				17.32	1.69605				17.32	1.24584				17.32	1.41457				17.32	1.5751
40.2294	0.02947	17.33	2.36915				17.33	1.69578				17.33	1.24569				17.33	1.41448				17.33	1.57502
40.2545	0.02738	17.34	2.36873				17.34	1.6955				17.34	1.24555				17.34	1.41438				17.34	1.57495
40.2842	0.02216	17.35	2.36832				17.35	1.69522				17.35	1.24541				17.35	1.41428				17.35	1.57488
40.3209	0.02295	17.36	2.3679				17.36	1.69495				17.36	1.24526				17.36	1.41418				17.36	1.57481
40.3546	0.02642	17.37	2.36748				17.37	1.69467				17.37	1.24512				17.37	1.41408				17.37	1.57473
40.3905	0.03038	17.38	2.36707				17.38	1.69439				17.38	1.24497				17.38	1.41398				17.38	1.57466
40.4257	0.03282	17.39	2.36665				17.39	1.69411				17.39	1.24483				17.39	1.41388				17.39	1.57459
40.4629	0.02583	17.4	2.36624				17.4	1.69384				17.4	1.24468				17.4	1.41379				17.4	1.57452
40.4992	0.02059	17.41	2.36582				17.41	1.69356				17.41	1.24454				17.41	1.41369				17.41	1.57444
40.5354	0.01494	17.42	2.36541				17.42	1.69328				17.42	1.2444				17.42	1.41359				17.42	1.57437
40.5724	0.01833	17.43	2.36499				17.43	1.693				17.43	1.24425				17.43	1.41349				17.43	1.5743
40.6018	0.00427	17.44	2.36457				17.44	1.69273				17.44	1.24411				17.44	1.41339				17.44	1.57423
40.6299	0.00733	17.45	2.36416				17.45	1.69245				17.45	1.24396				17.45	1.41329				17.45	1.57415
40.6582	0.00664	17.46	2.36374				17.46	1.69217				17.46	1.24382				17.46	1.41319				17.46	1.57408
40.6863	0.00536	17.47	2.36332				17.47	1.69189				17.47	1.24367				17.47	1.41309				17.47	1.57401
40.7122	0.00633	17.48	2.3629				17.48	1.69161				17.48	1.24353				17.48	1.41299				17.48	1.57394
40.7411	5.99852e-05	17.49	2.36249				17.49	1.69134				17.49	1.24338				17.49	1.4129				17.49	1.57386
40.7644	0.00495	17.5	2.36207				17.5	1.69106				17.5	1.24324				17.5	1.4128				17.5	1.57379
40.7811	0.00897	17.51	2.36165				17.51	1.69078				17.51	1.2431				17.51	1.4127				17.51	1.57372
40.7976	0.0429	17.52	2.36123				17.52	1.6905				17.52	1.24295				17.52	1.4126				17.52	1.57364
40.8123	0.04286	17.53	2.36082				17.53	1.69022				17.53	1.24281				17.53	1.4125				17.53	1.57357
40.83	0.03345	17.54	2.3604				17.54	1.68994				17.54	1.24266				17.54	1.4124				17.54	1.5735
40.8447	0.03788	17.55	2.35998				17.55	1.68966				17.55	1.24252				17.55	1.4123				17.55	1.57343
40.866	0.03504	17.56	2.35956				17.56	1.68938				17.56	1.24237				17.56	1.4122				17.56	1.57335
40.8886	0.02427	17.57	2.35914				17.57	1.6891				17.57	1.24223				17.57	1.4121				17.57	1.57328
40.9119	0.01754	17.58	2.35872				17.58	1.68882				17.58	1.24208				17.58	1.412				17.58	1.57321
40.9432	0.00456	17.59	2.3583				17.59	1.68855				17.59	1.24194				17.59	1.4119				17.59	1.57314
40.9795	0.02056	17.6	2.35788				17.6	1.68827				17.6	1.24179				17.6	1.41181				17.6	1.57306
41.0317	0.02807	17.61	2.35746				17.61	1.68799				17.61	1.24165				17.61	1.41171				17.61	1.57299
41.0831	0.02407	17.62	2.35705				17.62	1.68771				17.62	1.2415				17.62	1.41161				17.62	1.57292
41.1352	0.01715	17.63	2.35663				17.63	1.68743				17.63	1.24136				17.63	1.41151				17.63	1.57285
41.1836	0.01307	17.64	2.35621				17.64	1.68715				17.64	1.24121				17.64	1.41141				17.64	1.57277
41.2315	0.00667	17.65	2.35578				17.65	1.68687				17.65	1.24106				17.65	1.41131				17.65	1.5727
41.2807	0.00495	17.66	2.35536				17.66	1.68659				17.66	1.24092				17.66	1.41121				17.66	1.57263
41.3317	0.02736	17.67	2.35494				17.67	1.68631				17.67	1.24077				17.67	1.41111				17.67	1.57255
41.3839	0.01795	17.68	2.35452				17.68	1.68602				17.68	1.24063				17.68	1.41101				17.68	1.57248
41.4387	0.0107	17.69	2.3541				17.69	1.68574				17.69	1.24048				17.69	1.41091				17.69	1.57241
41.4931	0.02611	17.7	2.35368				17.7	1.68546				17.7	1.24034				17.7	1.41081				17.7	1.57234
41.5441	0.02277	17.71	2.35326				17.71	1.68518				17.71	1.24019				17.71	1.41071				17.71	1.57226
41.5982	0.00767	17.72	2.35284				17.72	1.6849				17.72	1.24005				17.72	1.41061				17.72	1.57219
41.6508	0.00705	17.73	2.35242				17.73	1.68462				17.73	1.2399				17.73	1.41051				17.73	1.57212
41.6978	0.00941	17.74	2.35199				17.74	1.68434				17.74	1.23976				17.74	1.41042				17.74	1.57204
41.7401	0.00255	17.75	2.35157				17.75	1.68406				17.75	1.23961				17.75	1.41032				17.75	1.57197
41.7729	0.00119	17.76	2.35115				17.76	1.68378				17.76	1.23946				17.76	1.41022				17.76	1.5719
41.8115	0.00126	17.77	2.35073				17.77	1.68349				17.77	1.23932				17.77	1.41012				17.77	1.57183
41.8548	0.00519	17.78	2.35031				17.78	1.68321				17.78	1.23917				17.78	1.41002				17.78	1.57175
41.8991	0.01091	17.79	2.34988				17.79	1.68293				17.79	1.23903				17.79	1.40992				17.79	1.57168
41.9433	0.00501	17.8	2.34946				17.8	1.68265				17.8	1.23888				17.8	1.40982				17.8	1.57161
41.9879	0.00191	17.81	2.34904				17.81	1.68237				17.81	1.23873				17.81	1.40972				17.81	1.57153
42.0316	0.00278	17.82	2.34861				17.82	1.68209				17.82	1.23859				17.82	1.40962				17.82	1.57146
42.0735	0.0227	17.83	2.34819				17.83	1.6818				17.83	1.23844				17.83	1.40952				17.83	1.57139
42.1098	0.02442	17.84	2.34777				17.84	1.68152				17.84	1.2383				17.84	1.40942				17.84	1.57131
42.149	0.01081	17.85	2.34734				17.85	1.68124				17.85	1.23815				17.85	1.40932				17.85	1.57124
42.1848	0.00426	17.86	2.34692				17.86	1.68096				17.86	1.238				17.86	1.40922				17.86	1.57117
42.2186	0.00768	17.87	2.34649				17.87	1.68067				17.87	1.23786				17.87	1.40912				17.87	1.5711
42.2523	0.00854	17.88	2.34607				17.88	1.68039				17.88	1.23771				17.88	1.40902				17.88	1.57102
42.2835	0.00313	17.89	2.34564				17.89	1.68011				17.89	1.23756				17.89	1.40892				17.89	1.57095
42.3141	0.000642369	17.9	2.34522				17.9	1.67982				17.9	1.23742				17.9	1.40882				17.9	1.57088
42.3428	0.00342	17.91	2.34479				17.91	1.67954				17.91	1.23727				17.91	1.40872				17.91	1.5708
42.3659	0.00109	17.92	2.34437				17.92	1.67926				17.92	1.23712				17.92	1.40862				17.92	1.57073
42.3876	2.59704e-05	17.93	2.34394				17.93	1.67897				17.93	1.23698				17.93	1.40852				17.93	1.57066
42.4089	0.01	17.94	2.34352				17.94	1.67869				17.94	1.23683				17.94	1.40842				17.94	1.57058
42.4402	0.00168	17.95	2.34309				17.95	1.67841				17.95	1.23668				17.95	1.40832				17.95	1.57051
42.4709	0.000381528	17.96	2.34267				17.96	1.67812				17.96	1.23654				17.96	1.40822				17.96	1.57044
42.7428	0.00933	17.97	2.34224				17.97	1.67784				17.97	1.23639				17.97	1.40812				17.97	1.57036
43.0453	0.02113	17.98	2.34181				17.98	1.67756				17.98	1.23624				17.98	1.40802				17.98	1.57029
43.48	0.0253	17.99	2.34139				17.99	1.67727				17.99	1.2361				17.99	1.40792				17.99	1.57022
43.9869	0.01598	18	2.34096				18	1.67699				18	1.23595				18	1.40782				18	1.57014
44.5877	0.00531	18.01	2.34054				18.01	1.6767				18.01	1.2358				18.01	1.40772				18.01	1.57007
45.2162	0.00504	18.02	2.34011				18.02	1.67642				18.02	1.23566				18.02	1.40762				18.02	1.57
45.8502	0.00424	18.03	2.33968				18.03	1.67613				18.03	1.23551				18.03	1.40752				18.03	1.56992
46.508	0.00107	18.04	2.33925				18.04	1.67585				18.04	1.23536				18.04	1.40742				18.04	1.56985
47.2069	0.00832	18.05	2.33883				18.05	1.67556				18.05	1.23522				18.05	1.40732				18.05	1.56978
47.9835	0.00345	18.06	2.3384				18.06	1.67528				18.06	1.23507				18.06	1.40722				18.06	1.56971
48.9065	0.0042	18.07	2.33797				18.07	1.67499				18.07	1.23492				18.07	1.40712				18.07	1.56963
49.836	0.00362	18.08	2.33754				18.08	1.67471				18.08	1.23477				18.08	1.40702				18.08	1.56956
50.8534	0.000586092	18.09	2.33711				18.09	1.67442				18.09	1.23463				18.09	1.40692				18.09	1.56949
51.8737	0.01108	18.1	2.33669				18.1	1.67414				18.1	1.23448				18.1	1.40682				18.1	1.56941
53.0307	0.0064	18.11	2.33626				18.11	1.67385				18.11	1.23433				18.11	1.40672				18.11	1.56934
54.0127	0.000857455	18.12	2.33583				18.12	1.67357				18.12	1.23418				18.12	1.40662				18.12	1.56927
		18.13	2.3354				18.13	1.67328				18.13	1.23404				18.13	1.40652				18.13	1.56919
		18.14	2.33497				18.14	1.673				18.14	1.23389				18.14	1.40642				18.14	1.56912
		18.15	2.33454				18.15	1.67271				18.15	1.23374				18.15	1.40632				18.15	1.56905
		18.16	2.33411				18.16	1.67242				18.16	1.23359				18.16	1.40622				18.16	1.56897
		18.17	2.33368				18.17	1.67214				18.17	1.23345				18.17	1.40612				18.17	1.5689
		18.18	2.33325				18.18	1.67185				18.18	1.2333				18.18	1.40602				18.18	1.56882
		18.19	2.33282				18.19	1.67157				18.19	1.23315				18.19	1.40592				18.19	1.56875
		18.2	2.33239				18.2	1.67128				18.2	1.233				18.2	1.40582				18.2	1.56868
		18.21	2.33196				18.21	1.67099				18.21	1.23286				18.21	1.40572				18.21	1.5686
		18.22	2.33153				18.22	1.67071				18.22	1.23271				18.22	1.40562				18.22	1.56853
		18.23	2.3311				18.23	1.67042				18.23	1.23256				18.23	1.40552				18.23	1.56846
		18.24	2.33067				18.24	1.67013				18.24	1.23241				18.24	1.40541				18.24	1.56838
		18.25	2.33024				18.25	1.66984				18.25	1.23226				18.25	1.40531				18.25	1.56831
		18.26	2.3298				18.26	1.66956				18.26	1.23212				18.26	1.40521				18.26	1.56824
		18.27	2.32937				18.27	1.66927				18.27	1.23197				18.27	1.40511				18.27	1.56816
		18.28	2.32894				18.28	1.66898				18.28	1.23182				18.28	1.40501				18.28	1.56809
		18.29	2.32851				18.29	1.66869				18.29	1.23167				18.29	1.40491				18.29	1.56802
		18.3	2.32808				18.3	1.66841				18.3	1.23152				18.3	1.40481				18.3	1.56794
		18.31	2.32764				18.31	1.66812				18.31	1.23137				18.31	1.40471				18.31	1.56787
		18.32	2.32721				18.32	1.66783				18.32	1.23123				18.32	1.40461				18.32	1.5678
		18.33	2.32678				18.33	1.66754				18.33	1.23108				18.33	1.40451				18.33	1.56772
		18.34	2.32635				18.34	1.66726				18.34	1.23093				18.34	1.40441				18.34	1.56765
		18.35	2.32591				18.35	1.66697				18.35	1.23078				18.35	1.40431				18.35	1.56758
		18.36	2.32548				18.36	1.66668				18.36	1.23063				18.36	1.40421				18.36	1.5675
		18.37	2.32505				18.37	1.66639				18.37	1.23048				18.37	1.40411				18.37	1.56743
		18.38	2.32461				18.38	1.6661				18.38	1.23034				18.38	1.40401				18.38	1.56735
		18.39	2.32418				18.39	1.66581				18.39	1.23019				18.39	1.4039				18.39	1.56728
		18.4	2.32374				18.4	1.66552				18.4	1.23004				18.4	1.4038				18.4	1.56721
		18.41	2.32331				18.41	1.66523				18.41	1.22989				18.41	1.4037				18.41	1.56713
		18.42	2.32287				18.42	1.66495				18.42	1.22974				18.42	1.4036				18.42	1.56706
		18.43	2.32244				18.43	1.66466				18.43	1.22959				18.43	1.4035				18.43	1.56699
		18.44	2.322				18.44	1.66437				18.44	1.22944				18.44	1.4034				18.44	1.56691
		18.45	2.32157				18.45	1.66408				18.45	1.22929				18.45	1.4033				18.45	1.56684
		18.46	2.32113				18.46	1.66379				18.46	1.22914				18.46	1.4032				18.46	1.56676
		18.47	2.3207				18.47	1.6635				18.47	1.229				18.47	1.4031				18.47	1.56669
		18.48	2.32026				18.48	1.66321				18.48	1.22885				18.48	1.403				18.48	1.56662
		18.49	2.31983				18.49	1.66292				18.49	1.2287				18.49	1.40289				18.49	1.56654
		18.5	2.31939				18.5	1.66263				18.5	1.22855				18.5	1.40279				18.5	1.56647
		18.51	2.31895				18.51	1.66234				18.51	1.2284				18.51	1.40269				18.51	1.5664
		18.52	2.31852				18.52	1.66205				18.52	1.22825				18.52	1.40259				18.52	1.56632
		18.53	2.31808				18.53	1.66176				18.53	1.2281				18.53	1.40249				18.53	1.56625
		18.54	2.31764				18.54	1.66147				18.54	1.22795				18.54	1.40239				18.54	1.56617
		18.55	2.31721				18.55	1.66118				18.55	1.2278				18.55	1.40229				18.55	1.5661
		18.56	2.31677				18.56	1.66088				18.56	1.22765				18.56	1.40219				18.56	1.56603
		18.57	2.31633				18.57	1.66059				18.57	1.2275				18.57	1.40209				18.57	1.56595
		18.58	2.3159				18.58	1.6603				18.58	1.22735				18.58	1.40198				18.58	1.56588
		18.59	2.31546				18.59	1.66001				18.59	1.2272				18.59	1.40188				18.59	1.5658
		18.6	2.31502				18.6	1.65972				18.6	1.22705				18.6	1.40178				18.6	1.56573
		18.61	2.31458				18.61	1.65943				18.61	1.2269				18.61	1.40168				18.61	1.56566
		18.62	2.31414				18.62	1.65914				18.62	1.22675				18.62	1.40158				18.62	1.56558
		18.63	2.3137				18.63	1.65884				18.63	1.2266				18.63	1.40148				18.63	1.56551
		18.64	2.31327				18.64	1.65855				18.64	1.22646				18.64	1.40138				18.64	1.56543
		18.65	2.31283				18.65	1.65826				18.65	1.22631				18.65	1.40127				18.65	1.56536
		18.66	2.31239				18.66	1.65797				18.66	1.22616				18.66	1.40117				18.66	1.56529
		18.67	2.31195				18.67	1.65768				18.67	1.22601				18.67	1.40107				18.67	1.56521
		18.68	2.31151				18.68	1.65738				18.68	1.22586				18.68	1.40097				18.68	1.56514
		18.69	2.31107				18.69	1.65709				18.69	1.22571				18.69	1.40087				18.69	1.56506
		18.7	2.31063				18.7	1.6568				18.7	1.22556				18.7	1.40077				18.7	1.56499
		18.71	2.31019				18.71	1.65651				18.71	1.22541				18.71	1.40067				18.71	1.56492
		18.72	2.30975				18.72	1.65621				18.72	1.22525				18.72	1.40056				18.72	1.56484
		18.73	2.30931				18.73	1.65592				18.73	1.2251				18.73	1.40046				18.73	1.56477
		18.74	2.30887				18.74	1.65563				18.74	1.22495				18.74	1.40036				18.74	1.56469
		18.75	2.30842				18.75	1.65533				18.75	1.2248				18.75	1.40026				18.75	1.56462
		18.76	2.30798				18.76	1.65504				18.76	1.22465				18.76	1.40016				18.76	1.56455
		18.77	2.30754				18.77	1.65475				18.77	1.2245				18.77	1.40006				18.77	1.56447
		18.78	2.3071				18.78	1.65445				18.78	1.22435				18.78	1.39995				18.78	1.5644
		18.79	2.30666				18.79	1.65416				18.79	1.2242				18.79	1.39985				18.79	1.56432
		18.8	2.30622				18.8	1.65387				18.8	1.22405				18.8	1.39975				18.8	1.56425
		18.81	2.30577				18.81	1.65357				18.81	1.2239				18.81	1.39965				18.81	1.56418
		18.82	2.30533				18.82	1.65328				18.82	1.22375				18.82	1.39955				18.82	1.5641
		18.83	2.30489				18.83	1.65298				18.83	1.2236				18.83	1.39945				18.83	1.56403
		18.84	2.30445				18.84	1.65269				18.84	1.22345				18.84	1.39934				18.84	1.56395
		18.85	2.304				18.85	1.6524				18.85	1.2233				18.85	1.39924				18.85	1.56388
		18.86	2.30356				18.86	1.6521				18.86	1.22315				18.86	1.39914				18.86	1.5638
		18.87	2.30312				18.87	1.65181				18.87	1.223				18.87	1.39904				18.87	1.56373
		18.88	2.30267				18.88	1.65151				18.88	1.22285				18.88	1.39894				18.88	1.56366
		18.89	2.30223				18.89	1.65122				18.89	1.22269				18.89	1.39883				18.89	1.56358
		18.9	2.30179				18.9	1.65092				18.9	1.22254				18.9	1.39873				18.9	1.56351
		18.91	2.30134				18.91	1.65063				18.91	1.22239				18.91	1.39863				18.91	1.56343
		18.92	2.3009				18.92	1.65033				18.92	1.22224				18.92	1.39853				18.92	1.56336
		18.93	2.30045				18.93	1.65004				18.93	1.22209				18.93	1.39843				18.93	1.56328
		18.94	2.30001				18.94	1.64974				18.94	1.22194				18.94	1.39832				18.94	1.56321
		18.95	2.29956				18.95	1.64944				18.95	1.22179				18.95	1.39822				18.95	1.56314
		18.96	2.29912				18.96	1.64915				18.96	1.22164				18.96	1.39812				18.96	1.56306
		18.97	2.29867				18.97	1.64885				18.97	1.22148				18.97	1.39802				18.97	1.56299
		18.98	2.29823				18.98	1.64856				18.98	1.22133				18.98	1.39792				18.98	1.56291
		18.99	2.29778				18.99	1.64826				18.99	1.22118				18.99	1.39781				18.99	1.56284
		19	2.29733				19	1.64796				19	1.22103				19	1.39771				19	1.56276
		19.01	2.29689				19.01	1.64767				19.01	1.22088				19.01	1.39761				19.01	1.56269
		19.02	2.29644				19.02	1.64737				19.02	1.22073				19.02	1.39751				19.02	1.56262
		19.03	2.29599				19.03	1.64707				19.03	1.22057				19.03	1.39741				19.03	1.56254
		19.04	2.29555				19.04	1.64678				19.04	1.22042				19.04	1.3973				19.04	1.56247
		19.05	2.2951				19.05	1.64648				19.05	1.22027				19.05	1.3972				19.05	1.56239
		19.06	2.29465				19.06	1.64618				19.06	1.22012				19.06	1.3971				19.06	1.56232
		19.07	2.29421				19.07	1.64589				19.07	1.21997				19.07	1.397				19.07	1.56224
		19.08	2.29376				19.08	1.64559				19.08	1.21982				19.08	1.39689				19.08	1.56217
		19.09	2.29331				19.09	1.64529				19.09	1.21966				19.09	1.39679				19.09	1.56209
		19.1	2.29286				19.1	1.64499				19.1	1.21951				19.1	1.39669				19.1	1.56202
		19.11	2.29241				19.11	1.6447				19.11	1.21936				19.11	1.39659				19.11	1.56194
		19.12	2.29197				19.12	1.6444				19.12	1.21921				19.12	1.39648				19.12	1.56187
		19.13	2.29152				19.13	1.6441				19.13	1.21906				19.13	1.39638				19.13	1.5618
		19.14	2.29107				19.14	1.6438				19.14	1.2189				19.14	1.39628				19.14	1.56172
		19.15	2.29062				19.15	1.6435				19.15	1.21875				19.15	1.39618				19.15	1.56165
		19.16	2.29017				19.16	1.64321				19.16	1.2186				19.16	1.39607				19.16	1.56157
		19.17	2.28972				19.17	1.64291				19.17	1.21845				19.17	1.39597				19.17	1.5615
		19.18	2.28927				19.18	1.64261				19.18	1.21829				19.18	1.39587				19.18	1.56142
		19.19	2.28882				19.19	1.64231				19.19	1.21814				19.19	1.39577				19.19	1.56135
		19.2	2.28837				19.2	1.64201				19.2	1.21799				19.2	1.39566				19.2	1.56127
		19.21	2.28792				19.21	1.64171				19.21	1.21784				19.21	1.39556				19.21	1.5612
		19.22	2.28747				19.22	1.64141				19.22	1.21768				19.22	1.39546				19.22	1.56112
		19.23	2.28702				19.23	1.64111				19.23	1.21753				19.23	1.39536				19.23	1.56105
		19.24	2.28657				19.24	1.64081				19.24	1.21738				19.24	1.39525				19.24	1.56097
		19.25	2.28612				19.25	1.64051				19.25	1.21723				19.25	1.39515				19.25	1.5609
		19.26	2.28566				19.26	1.64021				19.26	1.21707				19.26	1.39505				19.26	1.56083
		19.27	2.28521				19.27	1.63991				19.27	1.21692				19.27	1.39495				19.27	1.56075
		19.28	2.28476				19.28	1.63961				19.28	1.21677				19.28	1.39484				19.28	1.56068
		19.29	2.28431				19.29	1.63931				19.29	1.21661				19.29	1.39474				19.29	1.5606
		19.3	2.28386				19.3	1.63901				19.3	1.21646				19.3	1.39464				19.3	1.56053
		19.31	2.2834				19.31	1.63871				19.31	1.21631				19.31	1.39453				19.31	1.56045
		19.32	2.28295				19.32	1.63841				19.32	1.21616				19.32	1.39443				19.32	1.56038
		19.33	2.2825				19.33	1.63811				19.33	1.216				19.33	1.39433				19.33	1.5603
		19.34	2.28205				19.34	1.63781				19.34	1.21585				19.34	1.39423				19.34	1.56023
		19.35	2.28159				19.35	1.63751				19.35	1.2157				19.35	1.39412				19.35	1.56015
		19.36	2.28114				19.36	1.63721				19.36	1.21554				19.36	1.39402				19.36	1.56008
		19.37	2.28069				19.37	1.63691				19.37	1.21539				19.37	1.39392				19.37	1.56
		19.38	2.28023				19.38	1.63661				19.38	1.21524				19.38	1.39381				19.38	1.55993
		19.39	2.27978				19.39	1.63631				19.39	1.21508				19.39	1.39371				19.39	1.55985
		19.4	2.27932				19.4	1.63601				19.4	1.21493				19.4	1.39361				19.4	1.55978
		19.41	2.27887				19.41	1.6357				19.41	1.21478				19.41	1.3935				19.41	1.5597
		19.42	2.27841				19.42	1.6354				19.42	1.21462				19.42	1.3934				19.42	1.55963
		19.43	2.27796				19.43	1.6351				19.43	1.21447				19.43	1.3933				19.43	1.55955
		19.44	2.2775				19.44	1.6348				19.44	1.21431				19.44	1.39319				19.44	1.55948
		19.45	2.27705				19.45	1.6345				19.45	1.21416				19.45	1.39309				19.45	1.5594
		19.46	2.27659				19.46	1.63419				19.46	1.21401				19.46	1.39299				19.46	1.55933
		19.47	2.27614				19.47	1.63389				19.47	1.21385				19.47	1.39289				19.47	1.55925
		19.48	2.27568				19.48	1.63359				19.48	1.2137				19.48	1.39278				19.48	1.55918
		19.49	2.27522				19.49	1.63329				19.49	1.21355				19.49	1.39268				19.49	1.5591
		19.5	2.27477				19.5	1.63298				19.5	1.21339				19.5	1.39258				19.5	1.55903
		19.51	2.27431				19.51	1.63268				19.51	1.21324				19.51	1.39247				19.51	1.55895
		19.52	2.27385				19.52	1.63238				19.52	1.21308				19.52	1.39237				19.52	1.55888
		19.53	2.2734				19.53	1.63207				19.53	1.21293				19.53	1.39227				19.53	1.5588
		19.54	2.27294				19.54	1.63177				19.54	1.21277				19.54	1.39216				19.54	1.55873
		19.55	2.27248				19.55	1.63147				19.55	1.21262				19.55	1.39206				19.55	1.55865
		19.56	2.27202				19.56	1.63116				19.56	1.21247				19.56	1.39196				19.56	1.55858
		19.57	2.27157				19.57	1.63086				19.57	1.21231				19.57	1.39185				19.57	1.5585
		19.58	2.27111				19.58	1.63056				19.58	1.21216				19.58	1.39175				19.58	1.55843
		19.59	2.27065				19.59	1.63025				19.59	1.212				19.59	1.39165				19.59	1.55835
		19.6	2.27019				19.6	1.62995				19.6	1.21185				19.6	1.39154				19.6	1.55828
		19.61	2.26973				19.61	1.62964				19.61	1.21169				19.61	1.39144				19.61	1.5582
		19.62	2.26927				19.62	1.62934				19.62	1.21154				19.62	1.39133				19.62	1.55813
		19.63	2.26881				19.63	1.62903				19.63	1.21138				19.63	1.39123				19.63	1.55805
		19.64	2.26835				19.64	1.62873				19.64	1.21123				19.64	1.39113				19.64	1.55798
		19.65	2.26789				19.65	1.62842				19.65	1.21108				19.65	1.39102				19.65	1.5579
		19.66	2.26743				19.66	1.62812				19.66	1.21092				19.66	1.39092				19.66	1.55783
		19.67	2.26697				19.67	1.62781				19.67	1.21077				19.67	1.39082				19.67	1.55775
		19.68	2.26651				19.68	1.62751				19.68	1.21061				19.68	1.39071				19.68	1.55768
		19.69	2.26605				19.69	1.6272				19.69	1.21046				19.69	1.39061				19.69	1.5576
		19.7	2.26559				19.7	1.6269				19.7	1.2103				19.7	1.39051				19.7	1.55753
		19.71	2.26513				19.71	1.62659				19.71	1.21015				19.71	1.3904				19.71	1.55745
		19.72	2.26467				19.72	1.62629				19.72	1.20999				19.72	1.3903				19.72	1.55737
		19.73	2.26421				19.73	1.62598				19.73	1.20984				19.73	1.39019				19.73	1.5573
		19.74	2.26375				19.74	1.62567				19.74	1.20968				19.74	1.39009				19.74	1.55722
		19.75	2.26328				19.75	1.62537				19.75	1.20953				19.75	1.38999				19.75	1.55715
		19.76	2.26282				19.76	1.62506				19.76	1.20937				19.76	1.38988				19.76	1.55707
		19.77	2.26236				19.77	1.62476				19.77	1.20921				19.77	1.38978				19.77	1.557
		19.78	2.2619				19.78	1.62445				19.78	1.20906				19.78	1.38967				19.78	1.55692
		19.79	2.26143				19.79	1.62414				19.79	1.2089				19.79	1.38957				19.79	1.55685
		19.8	2.26097				19.8	1.62384				19.8	1.20875				19.8	1.38947				19.8	1.55677
		19.81	2.26051				19.81	1.62353				19.81	1.20859				19.81	1.38936				19.81	1.5567
		19.82	2.26004				19.82	1.62322				19.82	1.20844				19.82	1.38926				19.82	1.55662
		19.83	2.25958				19.83	1.62291				19.83	1.20828				19.83	1.38915				19.83	1.55655
		19.84	2.25912				19.84	1.62261				19.84	1.20813				19.84	1.38905				19.84	1.55647
		19.85	2.25865				19.85	1.6223				19.85	1.20797				19.85	1.38895				19.85	1.55639
		19.86	2.25819				19.86	1.62199				19.86	1.20781				19.86	1.38884				19.86	1.55632
		19.87	2.25772				19.87	1.62168				19.87	1.20766				19.87	1.38874				19.87	1.55624
		19.88	2.25726				19.88	1.62138				19.88	1.2075				19.88	1.38863				19.88	1.55617
		19.89	2.25679				19.89	1.62107				19.89	1.20735				19.89	1.38853				19.89	1.55609
		19.9	2.25633				19.9	1.62076				19.9	1.20719				19.9	1.38843				19.9	1.55602
		19.91	2.25586				19.91	1.62045				19.91	1.20703				19.91	1.38832				19.91	1.55594
		19.92	2.2554				19.92	1.62014				19.92	1.20688				19.92	1.38822				19.92	1.55587
		19.93	2.25493				19.93	1.61983				19.93	1.20672				19.93	1.38811				19.93	1.55579
		19.94	2.25446				19.94	1.61952				19.94	1.20657				19.94	1.38801				19.94	1.55572
		19.95	2.254				19.95	1.61922				19.95	1.20641				19.95	1.3879				19.95	1.55564
		19.96	2.25353				19.96	1.61891				19.96	1.20625				19.96	1.3878				19.96	1.55556
		19.97	2.25306				19.97	1.6186				19.97	1.2061				19.97	1.3877				19.97	1.55549
		19.98	2.2526				19.98	1.61829				19.98	1.20594				19.98	1.38759				19.98	1.55541
		19.99	2.25213				19.99	1.61798				19.99	1.20578				19.99	1.38749				19.99	1.55534
		20	2.25166				20	1.61767				20	1.20563				20	1.38738				20	1.55526
		20.01	2.2512				20.01	1.61736				20.01	1.20547				20.01	1.38728				20.01	1.55519
		20.02	2.25073				20.02	1.61705				20.02	1.20532				20.02	1.38717				20.02	1.55511
		20.03	2.25026				20.03	1.61674				20.03	1.20516				20.03	1.38707				20.03	1.55503
		20.04	2.24979				20.04	1.61643				20.04	1.205				20.04	1.38697				20.04	1.55496
		20.05	2.24932				20.05	1.61612				20.05	1.20484				20.05	1.38686				20.05	1.55488
		20.06	2.24885				20.06	1.61581				20.06	1.20469				20.06	1.38676				20.06	1.55481
		20.07	2.24838				20.07	1.6155				20.07	1.20453				20.07	1.38665				20.07	1.55473
		20.08	2.24791				20.08	1.61519				20.08	1.20437				20.08	1.38655				20.08	1.55466
		20.09	2.24744				20.09	1.61488				20.09	1.20422				20.09	1.38644				20.09	1.55458
		20.1	2.24698				20.1	1.61456				20.1	1.20406				20.1	1.38634				20.1	1.5545
		20.11	2.24651				20.11	1.61425				20.11	1.2039				20.11	1.38623				20.11	1.55443
		20.12	2.24603				20.12	1.61394				20.12	1.20375				20.12	1.38613				20.12	1.55435
		20.13	2.24556				20.13	1.61363				20.13	1.20359				20.13	1.38602				20.13	1.55428
		20.14	2.24509				20.14	1.61332				20.14	1.20343				20.14	1.38592				20.14	1.5542
		20.15	2.24462				20.15	1.61301				20.15	1.20327				20.15	1.38581				20.15	1.55413
		20.16	2.24415				20.16	1.6127				20.16	1.20312				20.16	1.38571				20.16	1.55405
		20.17	2.24368				20.17	1.61238				20.17	1.20296				20.17	1.3856				20.17	1.55397
		20.18	2.24321				20.18	1.61207				20.18	1.2028				20.18	1.3855				20.18	1.5539
		20.19	2.24274				20.19	1.61176				20.19	1.20264				20.19	1.38539				20.19	1.55382
		20.2	2.24226				20.2	1.61145				20.2	1.20249				20.2	1.38529				20.2	1.55375
		20.21	2.24179				20.21	1.61113				20.21	1.20233				20.21	1.38519				20.21	1.55367
		20.22	2.24132				20.22	1.61082				20.22	1.20217				20.22	1.38508				20.22	1.55359
		20.23	2.24085				20.23	1.61051				20.23	1.20201				20.23	1.38498				20.23	1.55352
		20.24	2.24037				20.24	1.61019				20.24	1.20186				20.24	1.38487				20.24	1.55344
		20.25	2.2399				20.25	1.60988				20.25	1.2017				20.25	1.38477				20.25	1.55337
		20.26	2.23943				20.26	1.60957				20.26	1.20154				20.26	1.38466				20.26	1.55329
		20.27	2.23895				20.27	1.60925				20.27	1.20138				20.27	1.38456				20.27	1.55321
		20.28	2.23848				20.28	1.60894				20.28	1.20123				20.28	1.38445				20.28	1.55314
		20.29	2.238				20.29	1.60863				20.29	1.20107				20.29	1.38435				20.29	1.55306
		20.3	2.23753				20.3	1.60831				20.3	1.20091				20.3	1.38424				20.3	1.55299
		20.31	2.23706				20.31	1.608				20.31	1.20075				20.31	1.38414				20.31	1.55291
		20.32	2.23658				20.32	1.60769				20.32	1.20059				20.32	1.38403				20.32	1.55283
		20.33	2.23611				20.33	1.60737				20.33	1.20043				20.33	1.38392				20.33	1.55276
		20.34	2.23563				20.34	1.60706				20.34	1.20028				20.34	1.38382				20.34	1.55268
		20.35	2.23515				20.35	1.60674				20.35	1.20012				20.35	1.38371				20.35	1.55261
		20.36	2.23468				20.36	1.60643				20.36	1.19996				20.36	1.38361				20.36	1.55253
		20.37	2.2342				20.37	1.60611				20.37	1.1998				20.37	1.3835				20.37	1.55245
		20.38	2.23373				20.38	1.6058				20.38	1.19964				20.38	1.3834				20.38	1.55238
		20.39	2.23325				20.39	1.60548				20.39	1.19948				20.39	1.38329				20.39	1.5523
		20.4	2.23277				20.4	1.60517				20.4	1.19933				20.4	1.38319				20.4	1.55223
		20.41	2.2323				20.41	1.60485				20.41	1.19917				20.41	1.38308				20.41	1.55215
		20.42	2.23182				20.42	1.60454				20.42	1.19901				20.42	1.38298				20.42	1.55207
		20.43	2.23134				20.43	1.60422				20.43	1.19885				20.43	1.38287				20.43	1.552
		20.44	2.23086				20.44	1.6039				20.44	1.19869				20.44	1.38277				20.44	1.55192
		20.45	2.23039				20.45	1.60359				20.45	1.19853				20.45	1.38266				20.45	1.55184
		20.46	2.22991				20.46	1.60327				20.46	1.19837				20.46	1.38256				20.46	1.55177
		20.47	2.22943				20.47	1.60295				20.47	1.19821				20.47	1.38245				20.47	1.55169
		20.48	2.22895				20.48	1.60264				20.48	1.19806				20.48	1.38234				20.48	1.55162
		20.49	2.22847				20.49	1.60232				20.49	1.1979				20.49	1.38224				20.49	1.55154
		20.5	2.22799				20.5	1.602				20.5	1.19774				20.5	1.38213				20.5	1.55146
		20.51	2.22751				20.51	1.60169				20.51	1.19758				20.51	1.38203				20.51	1.55139
		20.52	2.22703				20.52	1.60137				20.52	1.19742				20.52	1.38192				20.52	1.55131
		20.53	2.22655				20.53	1.60105				20.53	1.19726				20.53	1.38182				20.53	1.55123
		20.54	2.22607				20.54	1.60074				20.54	1.1971				20.54	1.38171				20.54	1.55116
		20.55	2.22559				20.55	1.60042				20.55	1.19694				20.55	1.38161				20.55	1.55108
		20.56	2.22511				20.56	1.6001				20.56	1.19678				20.56	1.3815				20.56	1.55101
		20.57	2.22463				20.57	1.59978				20.57	1.19662				20.57	1.38139				20.57	1.55093
		20.58	2.22415				20.58	1.59946				20.58	1.19646				20.58	1.38129				20.58	1.55085
		20.59	2.22367				20.59	1.59915				20.59	1.1963				20.59	1.38118				20.59	1.55078
		20.6	2.22319				20.6	1.59883				20.6	1.19614				20.6	1.38108				20.6	1.5507
		20.61	2.22271				20.61	1.59851				20.61	1.19598				20.61	1.38097				20.61	1.55062
		20.62	2.22222				20.62	1.59819				20.62	1.19582				20.62	1.38086				20.62	1.55055
		20.63	2.22174				20.63	1.59787				20.63	1.19566				20.63	1.38076				20.63	1.55047
		20.64	2.22126				20.64	1.59755				20.64	1.1955				20.64	1.38065				20.64	1.55039
		20.65	2.22078				20.65	1.59723				20.65	1.19534				20.65	1.38055				20.65	1.55032
		20.66	2.22029				20.66	1.59692				20.66	1.19518				20.66	1.38044				20.66	1.55024
		20.67	2.21981				20.67	1.5966				20.67	1.19502				20.67	1.38034				20.67	1.55016
		20.68	2.21933				20.68	1.59628				20.68	1.19486				20.68	1.38023				20.68	1.55009
		20.69	2.21884				20.69	1.59596				20.69	1.1947				20.69	1.38012				20.69	1.55001
		20.7	2.21836				20.7	1.59564				20.7	1.19454				20.7	1.38002				20.7	1.54994
		20.71	2.21787				20.71	1.59532				20.71	1.19438				20.71	1.37991				20.71	1.54986
		20.72	2.21739				20.72	1.595				20.72	1.19422				20.72	1.37981				20.72	1.54978
		20.73	2.21691				20.73	1.59468				20.73	1.19406				20.73	1.3797				20.73	1.54971
		20.74	2.21642				20.74	1.59436				20.74	1.1939				20.74	1.37959				20.74	1.54963
		20.75	2.21593				20.75	1.59404				20.75	1.19374				20.75	1.37949				20.75	1.54955
		20.76	2.21545				20.76	1.59372				20.76	1.19358				20.76	1.37938				20.76	1.54948
		20.77	2.21496				20.77	1.59339				20.77	1.19342				20.77	1.37927				20.77	1.5494
		20.78	2.21448				20.78	1.59307				20.78	1.19326				20.78	1.37917				20.78	1.54932
		20.79	2.21399				20.79	1.59275				20.79	1.1931				20.79	1.37906				20.79	1.54925
		20.8	2.21351				20.8	1.59243				20.8	1.19294				20.8	1.37896				20.8	1.54917
		20.81	2.21302				20.81	1.59211				20.81	1.19278				20.81	1.37885				20.81	1.54909
		20.82	2.21253				20.82	1.59179				20.82	1.19262				20.82	1.37874				20.82	1.54902
		20.83	2.21204				20.83	1.59147				20.83	1.19246				20.83	1.37864				20.83	1.54894
		20.84	2.21156				20.84	1.59114				20.84	1.1923				20.84	1.37853				20.84	1.54886
		20.85	2.21107				20.85	1.59082				20.85	1.19213				20.85	1.37842				20.85	1.54879
		20.86	2.21058				20.86	1.5905				20.86	1.19197				20.86	1.37832				20.86	1.54871
		20.87	2.21009				20.87	1.59018				20.87	1.19181				20.87	1.37821				20.87	1.54863
		20.88	2.2096				20.88	1.58985				20.88	1.19165				20.88	1.3781				20.88	1.54856
		20.89	2.20912				20.89	1.58953				20.89	1.19149				20.89	1.378				20.89	1.54848
		20.9	2.20863				20.9	1.58921				20.9	1.19133				20.9	1.37789				20.9	1.5484
		20.91	2.20814				20.91	1.58889				20.91	1.19117				20.91	1.37779				20.91	1.54833
		20.92	2.20765				20.92	1.58856				20.92	1.19101				20.92	1.37768				20.92	1.54825
		20.93	2.20716				20.93	1.58824				20.93	1.19084				20.93	1.37757				20.93	1.54817
		20.94	2.20667				20.94	1.58792				20.94	1.19068				20.94	1.37747				20.94	1.54809
		20.95	2.20618				20.95	1.58759				20.95	1.19052				20.95	1.37736				20.95	1.54802
		20.96	2.20569				20.96	1.58727				20.96	1.19036				20.96	1.37725				20.96	1.54794
		20.97	2.2052				20.97	1.58695				20.97	1.1902				20.97	1.37715				20.97	1.54786
		20.98	2.20471				20.98	1.58662				20.98	1.19004				20.98	1.37704				20.98	1.54779
		20.99	2.20422				20.99	1.5863				20.99	1.18987				20.99	1.37693				20.99	1.54771
		21	2.20372				21	1.58597				21	1.18971				21	1.37683				21	1.54763
		21.01	2.20323				21.01	1.58565				21.01	1.18955				21.01	1.37672				21.01	1.54756
		21.02	2.20274				21.02	1.58532				21.02	1.18939				21.02	1.37661				21.02	1.54748
		21.03	2.20225				21.03	1.585				21.03	1.18923				21.03	1.3765				21.03	1.5474
		21.04	2.20176				21.04	1.58467				21.04	1.18906				21.04	1.3764				21.04	1.54733
		21.05	2.20126				21.05	1.58435				21.05	1.1889				21.05	1.37629				21.05	1.54725
		21.06	2.20077				21.06	1.58402				21.06	1.18874				21.06	1.37618				21.06	1.54717
		21.07	2.20028				21.07	1.5837				21.07	1.18858				21.07	1.37608				21.07	1.54709
		21.08	2.19978				21.08	1.58337				21.08	1.18842				21.08	1.37597				21.08	1.54702
		21.09	2.19929				21.09	1.58305				21.09	1.18825				21.09	1.37586				21.09	1.54694
		21.1	2.1988				21.1	1.58272				21.1	1.18809				21.1	1.37576				21.1	1.54686
		21.11	2.1983				21.11	1.58239				21.11	1.18793				21.11	1.37565				21.11	1.54679
		21.12	2.19781				21.12	1.58207				21.12	1.18777				21.12	1.37554				21.12	1.54671
		21.13	2.19731				21.13	1.58174				21.13	1.1876				21.13	1.37544				21.13	1.54663
		21.14	2.19682				21.14	1.58141				21.14	1.18744				21.14	1.37533				21.14	1.54656
		21.15	2.19632				21.15	1.58109				21.15	1.18728				21.15	1.37522				21.15	1.54648
		21.16	2.19583				21.16	1.58076				21.16	1.18712				21.16	1.37511				21.16	1.5464
		21.17	2.19533				21.17	1.58043				21.17	1.18695				21.17	1.37501				21.17	1.54632
		21.18	2.19483				21.18	1.58011				21.18	1.18679				21.18	1.3749				21.18	1.54625
		21.19	2.19434				21.19	1.57978				21.19	1.18663				21.19	1.37479				21.19	1.54617
		21.2	2.19384				21.2	1.57945				21.2	1.18646				21.2	1.37469				21.2	1.54609
		21.21	2.19334				21.21	1.57912				21.21	1.1863				21.21	1.37458				21.21	1.54602
		21.22	2.19285				21.22	1.5788				21.22	1.18614				21.22	1.37447				21.22	1.54594
		21.23	2.19235				21.23	1.57847				21.23	1.18598				21.23	1.37436				21.23	1.54586
		21.24	2.19185				21.24	1.57814				21.24	1.18581				21.24	1.37426				21.24	1.54578
		21.25	2.19135				21.25	1.57781				21.25	1.18565				21.25	1.37415				21.25	1.54571
		21.26	2.19086				21.26	1.57748				21.26	1.18549				21.26	1.37404				21.26	1.54563
		21.27	2.19036				21.27	1.57716				21.27	1.18532				21.27	1.37393				21.27	1.54555
		21.28	2.18986				21.28	1.57683				21.28	1.18516				21.28	1.37383				21.28	1.54547
		21.29	2.18936				21.29	1.5765				21.29	1.185				21.29	1.37372				21.29	1.5454
		21.3	2.18886				21.3	1.57617				21.3	1.18483				21.3	1.37361				21.3	1.54532
		21.31	2.18836				21.31	1.57584				21.31	1.18467				21.31	1.3735				21.31	1.54524
		21.32	2.18786				21.32	1.57551				21.32	1.1845				21.32	1.3734				21.32	1.54517
		21.33	2.18736				21.33	1.57518				21.33	1.18434				21.33	1.37329				21.33	1.54509
		21.34	2.18686				21.34	1.57485				21.34	1.18418				21.34	1.37318				21.34	1.54501
		21.35	2.18636				21.35	1.57452				21.35	1.18401				21.35	1.37307				21.35	1.54493
		21.36	2.18586				21.36	1.57419				21.36	1.18385				21.36	1.37297				21.36	1.54486
		21.37	2.18536				21.37	1.57386				21.37	1.18369				21.37	1.37286				21.37	1.54478
		21.38	2.18486				21.38	1.57353				21.38	1.18352				21.38	1.37275				21.38	1.5447
		21.39	2.18436				21.39	1.5732				21.39	1.18336				21.39	1.37264				21.39	1.54462
		21.4	2.18385				21.4	1.57287				21.4	1.18319				21.4	1.37254				21.4	1.54455
		21.41	2.18335				21.41	1.57254				21.41	1.18303				21.41	1.37243				21.41	1.54447
		21.42	2.18285				21.42	1.57221				21.42	1.18287				21.42	1.37232				21.42	1.54439
		21.43	2.18235				21.43	1.57188				21.43	1.1827				21.43	1.37221				21.43	1.54431
		21.44	2.18184				21.44	1.57154				21.44	1.18254				21.44	1.3721				21.44	1.54424
		21.45	2.18134				21.45	1.57121				21.45	1.18237				21.45	1.372				21.45	1.54416
		21.46	2.18084				21.46	1.57088				21.46	1.18221				21.46	1.37189				21.46	1.54408
		21.47	2.18033				21.47	1.57055				21.47	1.18204				21.47	1.37178				21.47	1.544
		21.48	2.17983				21.48	1.57022				21.48	1.18188				21.48	1.37167				21.48	1.54393
		21.49	2.17933				21.49	1.56988				21.49	1.18171				21.49	1.37157				21.49	1.54385
		21.5	2.17882				21.5	1.56955				21.5	1.18155				21.5	1.37146				21.5	1.54377
		21.51	2.17832				21.51	1.56922				21.51	1.18139				21.51	1.37135				21.51	1.54369
		21.52	2.17781				21.52	1.56889				21.52	1.18122				21.52	1.37124				21.52	1.54362
		21.53	2.17731				21.53	1.56855				21.53	1.18106				21.53	1.37113				21.53	1.54354
		21.54	2.1768				21.54	1.56822				21.54	1.18089				21.54	1.37103				21.54	1.54346
		21.55	2.1763				21.55	1.56789				21.55	1.18073				21.55	1.37092				21.55	1.54338
		21.56	2.17579				21.56	1.56756				21.56	1.18056				21.56	1.37081				21.56	1.54331
		21.57	2.17528				21.57	1.56722				21.57	1.1804				21.57	1.3707				21.57	1.54323
		21.58	2.17478				21.58	1.56689				21.58	1.18023				21.58	1.37059				21.58	1.54315
		21.59	2.17427				21.59	1.56655				21.59	1.18007				21.59	1.37048				21.59	1.54307
		21.6	2.17376				21.6	1.56622				21.6	1.1799				21.6	1.37038				21.6	1.543
		21.61	2.17325				21.61	1.56589				21.61	1.17974				21.61	1.37027				21.61	1.54292
		21.62	2.17275				21.62	1.56555				21.62	1.17957				21.62	1.37016				21.62	1.54284
		21.63	2.17224				21.63	1.56522				21.63	1.1794				21.63	1.37005				21.63	1.54276
		21.64	2.17173				21.64	1.56488				21.64	1.17924				21.64	1.36994				21.64	1.54268
		21.65	2.17122				21.65	1.56455				21.65	1.17907				21.65	1.36984				21.65	1.54261
		21.66	2.17071				21.66	1.56421				21.66	1.17891				21.66	1.36973				21.66	1.54253
		21.67	2.1702				21.67	1.56388				21.67	1.17874				21.67	1.36962				21.67	1.54245
		21.68	2.1697				21.68	1.56354				21.68	1.17858				21.68	1.36951				21.68	1.54237
		21.69	2.16919				21.69	1.56321				21.69	1.17841				21.69	1.3694				21.69	1.5423
		21.7	2.16868				21.7	1.56287				21.7	1.17825				21.7	1.36929				21.7	1.54222
		21.71	2.16817				21.71	1.56254				21.71	1.17808				21.71	1.36919				21.71	1.54214
		21.72	2.16765				21.72	1.5622				21.72	1.17791				21.72	1.36908				21.72	1.54206
		21.73	2.16714				21.73	1.56186				21.73	1.17775				21.73	1.36897				21.73	1.54198
		21.74	2.16663				21.74	1.56153				21.74	1.17758				21.74	1.36886				21.74	1.54191
		21.75	2.16612				21.75	1.56119				21.75	1.17742				21.75	1.36875				21.75	1.54183
		21.76	2.16561				21.76	1.56085				21.76	1.17725				21.76	1.36864				21.76	1.54175
		21.77	2.1651				21.77	1.56052				21.77	1.17708				21.77	1.36853				21.77	1.54167
		21.78	2.16459				21.78	1.56018				21.78	1.17692				21.78	1.36843				21.78	1.54159
		21.79	2.16407				21.79	1.55984				21.79	1.17675				21.79	1.36832				21.79	1.54152
		21.8	2.16356				21.8	1.55951				21.8	1.17658				21.8	1.36821				21.8	1.54144
		21.81	2.16305				21.81	1.55917				21.81	1.17642				21.81	1.3681				21.81	1.54136
		21.82	2.16254				21.82	1.55883				21.82	1.17625				21.82	1.36799				21.82	1.54128
		21.83	2.16202				21.83	1.55849				21.83	1.17609				21.83	1.36788				21.83	1.5412
		21.84	2.16151				21.84	1.55815				21.84	1.17592				21.84	1.36777				21.84	1.54113
		21.85	2.16099				21.85	1.55782				21.85	1.17575				21.85	1.36766				21.85	1.54105
		21.86	2.16048				21.86	1.55748				21.86	1.17559				21.86	1.36756				21.86	1.54097
		21.87	2.15996				21.87	1.55714				21.87	1.17542				21.87	1.36745				21.87	1.54089
		21.88	2.15945				21.88	1.5568				21.88	1.17525				21.88	1.36734				21.88	1.54081
		21.89	2.15893				21.89	1.55646				21.89	1.17508				21.89	1.36723				21.89	1.54074
		21.9	2.15842				21.9	1.55612				21.9	1.17492				21.9	1.36712				21.9	1.54066
		21.91	2.1579				21.91	1.55578				21.91	1.17475				21.91	1.36701				21.91	1.54058
		21.92	2.15739				21.92	1.55544				21.92	1.17458				21.92	1.3669				21.92	1.5405
		21.93	2.15687				21.93	1.55511				21.93	1.17442				21.93	1.36679				21.93	1.54042
		21.94	2.15635				21.94	1.55477				21.94	1.17425				21.94	1.36668				21.94	1.54035
		21.95	2.15584				21.95	1.55443				21.95	1.17408				21.95	1.36657				21.95	1.54027
		21.96	2.15532				21.96	1.55409				21.96	1.17391				21.96	1.36647				21.96	1.54019
		21.97	2.1548				21.97	1.55375				21.97	1.17375				21.97	1.36636				21.97	1.54011
		21.98	2.15429				21.98	1.5534				21.98	1.17358				21.98	1.36625				21.98	1.54003
		21.99	2.15377				21.99	1.55306				21.99	1.17341				21.99	1.36614				21.99	1.53995
		22	2.15325				22	1.55272				22	1.17325				22	1.36603				22	1.53988
		22.01	2.15273				22.01	1.55238				22.01	1.17308				22.01	1.36592				22.01	1.5398
		22.02	2.15221				22.02	1.55204				22.02	1.17291				22.02	1.36581				22.02	1.53972
		22.03	2.15169				22.03	1.5517				22.03	1.17274				22.03	1.3657				22.03	1.53964
		22.04	2.15117				22.04	1.55136				22.04	1.17257				22.04	1.36559				22.04	1.53956
		22.05	2.15065				22.05	1.55102				22.05	1.17241				22.05	1.36548				22.05	1.53949
		22.06	2.15013				22.06	1.55068				22.06	1.17224				22.06	1.36537				22.06	1.53941
		22.07	2.14961				22.07	1.55033				22.07	1.17207				22.07	1.36526				22.07	1.53933
		22.08	2.14909				22.08	1.54999				22.08	1.1719				22.08	1.36515				22.08	1.53925
		22.09	2.14857				22.09	1.54965				22.09	1.17173				22.09	1.36505				22.09	1.53917
		22.1	2.14805				22.1	1.54931				22.1	1.17157				22.1	1.36494				22.1	1.53909
		22.11	2.14753				22.11	1.54896				22.11	1.1714				22.11	1.36483				22.11	1.53902
		22.12	2.14701				22.12	1.54862				22.12	1.17123				22.12	1.36472				22.12	1.53894
		22.13	2.14649				22.13	1.54828				22.13	1.17106				22.13	1.36461				22.13	1.53886
		22.14	2.14596				22.14	1.54794				22.14	1.17089				22.14	1.3645				22.14	1.53878
		22.15	2.14544				22.15	1.54759				22.15	1.17073				22.15	1.36439				22.15	1.5387
		22.16	2.14492				22.16	1.54725				22.16	1.17056				22.16	1.36428				22.16	1.53862
		22.17	2.14439				22.17	1.5469				22.17	1.17039				22.17	1.36417				22.17	1.53854
		22.18	2.14387				22.18	1.54656				22.18	1.17022				22.18	1.36406				22.18	1.53847
		22.19	2.14335				22.19	1.54622				22.19	1.17005				22.19	1.36395				22.19	1.53839
		22.2	2.14282				22.2	1.54587				22.2	1.16988				22.2	1.36384				22.2	1.53831
		22.21	2.1423				22.21	1.54553				22.21	1.16971				22.21	1.36373				22.21	1.53823
		22.22	2.14177				22.22	1.54518				22.22	1.16954				22.22	1.36362				22.22	1.53815
		22.23	2.14125				22.23	1.54484				22.23	1.16938				22.23	1.36351				22.23	1.53807
		22.24	2.14072				22.24	1.54449				22.24	1.16921				22.24	1.3634				22.24	1.538
		22.25	2.1402				22.25	1.54415				22.25	1.16904				22.25	1.36329				22.25	1.53792
		22.26	2.13967				22.26	1.5438				22.26	1.16887				22.26	1.36318				22.26	1.53784
		22.27	2.13915				22.27	1.54346				22.27	1.1687				22.27	1.36307				22.27	1.53776
		22.28	2.13862				22.28	1.54311				22.28	1.16853				22.28	1.36296				22.28	1.53768
		22.29	2.13809				22.29	1.54277				22.29	1.16836				22.29	1.36285				22.29	1.5376
		22.3	2.13757				22.3	1.54242				22.3	1.16819				22.3	1.36274				22.3	1.53752
		22.31	2.13704				22.31	1.54207				22.31	1.16802				22.31	1.36263				22.31	1.53745
		22.32	2.13651				22.32	1.54173				22.32	1.16785				22.32	1.36252				22.32	1.53737
		22.33	2.13598				22.33	1.54138				22.33	1.16768				22.33	1.36241				22.33	1.53729
		22.34	2.13545				22.34	1.54103				22.34	1.16751				22.34	1.3623				22.34	1.53721
		22.35	2.13493				22.35	1.54069				22.35	1.16734				22.35	1.36219				22.35	1.53713
		22.36	2.1344				22.36	1.54034				22.36	1.16717				22.36	1.36208				22.36	1.53705
		22.37	2.13387				22.37	1.53999				22.37	1.167				22.37	1.36197				22.37	1.53697
		22.38	2.13334				22.38	1.53965				22.38	1.16683				22.38	1.36186				22.38	1.53689
		22.39	2.13281				22.39	1.5393				22.39	1.16666				22.39	1.36175				22.39	1.53682
		22.4	2.13228				22.4	1.53895				22.4	1.16649				22.4	1.36164				22.4	1.53674
		22.41	2.13175				22.41	1.5386				22.41	1.16632				22.41	1.36153				22.41	1.53666
		22.42	2.13122				22.42	1.53825				22.42	1.16615				22.42	1.36142				22.42	1.53658
		22.43	2.13069				22.43	1.53791				22.43	1.16598				22.43	1.36131				22.43	1.5365
		22.44	2.13016				22.44	1.53756				22.44	1.16581				22.44	1.3612				22.44	1.53642
		22.45	2.12962				22.45	1.53721				22.45	1.16564				22.45	1.36109				22.45	1.53634
		22.46	2.12909				22.46	1.53686				22.46	1.16547				22.46	1.36098				22.46	1.53626
		22.47	2.12856				22.47	1.53651				22.47	1.1653				22.47	1.36087				22.47	1.53619
		22.48	2.12803				22.48	1.53616				22.48	1.16513				22.48	1.36076				22.48	1.53611
		22.49	2.1275				22.49	1.53581				22.49	1.16496				22.49	1.36065				22.49	1.53603
		22.5	2.12696				22.5	1.53546				22.5	1.16479				22.5	1.36054				22.5	1.53595
		22.51	2.12643				22.51	1.53511				22.51	1.16462				22.51	1.36043				22.51	1.53587
		22.52	2.1259				22.52	1.53476				22.52	1.16445				22.52	1.36032				22.52	1.53579
		22.53	2.12536				22.53	1.53441				22.53	1.16428				22.53	1.36021				22.53	1.53571
		22.54	2.12483				22.54	1.53406				22.54	1.16411				22.54	1.3601				22.54	1.53563
		22.55	2.12429				22.55	1.53371				22.55	1.16394				22.55	1.35999				22.55	1.53555
		22.56	2.12376				22.56	1.53336				22.56	1.16377				22.56	1.35988				22.56	1.53548
		22.57	2.12322				22.57	1.53301				22.57	1.1636				22.57	1.35976				22.57	1.5354
		22.58	2.12269				22.58	1.53266				22.58	1.16343				22.58	1.35965				22.58	1.53532
		22.59	2.12215				22.59	1.53231				22.59	1.16325				22.59	1.35954				22.59	1.53524
		22.6	2.12162				22.6	1.53196				22.6	1.16308				22.6	1.35943				22.6	1.53516
		22.61	2.12108				22.61	1.5316				22.61	1.16291				22.61	1.35932				22.61	1.53508
		22.62	2.12054				22.62	1.53125				22.62	1.16274				22.62	1.35921				22.62	1.535
		22.63	2.12001				22.63	1.5309				22.63	1.16257				22.63	1.3591				22.63	1.53492
		22.64	2.11947				22.64	1.53055				22.64	1.1624				22.64	1.35899				22.64	1.53484
		22.65	2.11893				22.65	1.5302				22.65	1.16223				22.65	1.35888				22.65	1.53476
		22.66	2.11839				22.66	1.52984				22.66	1.16205				22.66	1.35877				22.66	1.53468
		22.67	2.11785				22.67	1.52949				22.67	1.16188				22.67	1.35866				22.67	1.53461
		22.68	2.11732				22.68	1.52914				22.68	1.16171				22.68	1.35855				22.68	1.53453
		22.69	2.11678				22.69	1.52878				22.69	1.16154				22.69	1.35844				22.69	1.53445
		22.7	2.11624				22.7	1.52843				22.7	1.16137				22.7	1.35832				22.7	1.53437
		22.71	2.1157				22.71	1.52808				22.71	1.1612				22.71	1.35821				22.71	1.53429
		22.72	2.11516				22.72	1.52772				22.72	1.16102				22.72	1.3581				22.72	1.53421
		22.73	2.11462				22.73	1.52737				22.73	1.16085				22.73	1.35799				22.73	1.53413
		22.74	2.11408				22.74	1.52702				22.74	1.16068				22.74	1.35788				22.74	1.53405
		22.75	2.11354				22.75	1.52666				22.75	1.16051				22.75	1.35777				22.75	1.53397
		22.76	2.113				22.76	1.52631				22.76	1.16034				22.76	1.35766				22.76	1.53389
		22.77	2.11246				22.77	1.52595				22.77	1.16016				22.77	1.35755				22.77	1.53381
		22.78	2.11191				22.78	1.5256				22.78	1.15999				22.78	1.35744				22.78	1.53373
		22.79	2.11137				22.79	1.52524				22.79	1.15982				22.79	1.35732				22.79	1.53366
		22.8	2.11083				22.8	1.52489				22.8	1.15965				22.8	1.35721				22.8	1.53358
		22.81	2.11029				22.81	1.52453				22.81	1.15947				22.81	1.3571				22.81	1.5335
		22.82	2.10974				22.82	1.52418				22.82	1.1593				22.82	1.35699				22.82	1.53342
		22.83	2.1092				22.83	1.52382				22.83	1.15913				22.83	1.35688				22.83	1.53334
		22.84	2.10866				22.84	1.52346				22.84	1.15896				22.84	1.35677				22.84	1.53326
		22.85	2.10811				22.85	1.52311				22.85	1.15878				22.85	1.35666				22.85	1.53318
		22.86	2.10757				22.86	1.52275				22.86	1.15861				22.86	1.35655				22.86	1.5331
		22.87	2.10702				22.87	1.5224				22.87	1.15844				22.87	1.35643				22.87	1.53302
		22.88	2.10648				22.88	1.52204				22.88	1.15826				22.88	1.35632				22.88	1.53294
		22.89	2.10593				22.89	1.52168				22.89	1.15809				22.89	1.35621				22.89	1.53286
		22.9	2.10539				22.9	1.52132				22.9	1.15792				22.9	1.3561				22.9	1.53278
		22.91	2.10484				22.91	1.52097				22.91	1.15775				22.91	1.35599				22.91	1.5327
		22.92	2.1043				22.92	1.52061				22.92	1.15757				22.92	1.35588				22.92	1.53262
		22.93	2.10375				22.93	1.52025				22.93	1.1574				22.93	1.35577				22.93	1.53254
		22.94	2.1032				22.94	1.51989				22.94	1.15723				22.94	1.35565				22.94	1.53246
		22.95	2.10266				22.95	1.51954				22.95	1.15705				22.95	1.35554				22.95	1.53238
		22.96	2.10211				22.96	1.51918				22.96	1.15688				22.96	1.35543				22.96	1.53231
		22.97	2.10156				22.97	1.51882				22.97	1.15671				22.97	1.35532				22.97	1.53223
		22.98	2.10101				22.98	1.51846				22.98	1.15653				22.98	1.35521				22.98	1.53215
		22.99	2.10047				22.99	1.5181				22.99	1.15636				22.99	1.3551				22.99	1.53207
		23	2.09992				23	1.51774				23	1.15618				23	1.35498				23	1.53199
		23.01	2.09937				23.01	1.51738				23.01	1.15601				23.01	1.35487				23.01	1.53191
		23.02	2.09882				23.02	1.51702				23.02	1.15584				23.02	1.35476				23.02	1.53183
		23.03	2.09827				23.03	1.51666				23.03	1.15566				23.03	1.35465				23.03	1.53175
		23.04	2.09772				23.04	1.5163				23.04	1.15549				23.04	1.35454				23.04	1.53167
		23.05	2.09717				23.05	1.51594				23.05	1.15532				23.05	1.35442				23.05	1.53159
		23.06	2.09662				23.06	1.51558				23.06	1.15514				23.06	1.35431				23.06	1.53151
		23.07	2.09607				23.07	1.51522				23.07	1.15497				23.07	1.3542				23.07	1.53143
		23.08	2.09552				23.08	1.51486				23.08	1.15479				23.08	1.35409				23.08	1.53135
		23.09	2.09496				23.09	1.5145				23.09	1.15462				23.09	1.35398				23.09	1.53127
		23.1	2.09441				23.1	1.51414				23.1	1.15444				23.1	1.35387				23.1	1.53119
		23.11	2.09386				23.11	1.51378				23.11	1.15427				23.11	1.35375				23.11	1.53111
		23.12	2.09331				23.12	1.51342				23.12	1.1541				23.12	1.35364				23.12	1.53103
		23.13	2.09275				23.13	1.51306				23.13	1.15392				23.13	1.35353				23.13	1.53095
		23.14	2.0922				23.14	1.5127				23.14	1.15375				23.14	1.35342				23.14	1.53087
		23.15	2.09165				23.15	1.51233				23.15	1.15357				23.15	1.35331				23.15	1.53079
		23.16	2.09109				23.16	1.51197				23.16	1.1534				23.16	1.35319				23.16	1.53071
		23.17	2.09054				23.17	1.51161				23.17	1.15322				23.17	1.35308				23.17	1.53063
		23.18	2.08998				23.18	1.51125				23.18	1.15305				23.18	1.35297				23.18	1.53055
		23.19	2.08943				23.19	1.51088				23.19	1.15287				23.19	1.35286				23.19	1.53047
		23.2	2.08887				23.2	1.51052				23.2	1.1527				23.2	1.35274				23.2	1.53039
		23.21	2.08832				23.21	1.51016				23.21	1.15252				23.21	1.35263				23.21	1.53031
		23.22	2.08776				23.22	1.50979				23.22	1.15235				23.22	1.35252				23.22	1.53023
		23.23	2.08721				23.23	1.50943				23.23	1.15217				23.23	1.35241				23.23	1.53015
		23.24	2.08665				23.24	1.50907				23.24	1.152				23.24	1.35229				23.24	1.53007
		23.25	2.08609				23.25	1.5087				23.25	1.15182				23.25	1.35218				23.25	1.52999
		23.26	2.08554				23.26	1.50834				23.26	1.15165				23.26	1.35207				23.26	1.52991
		23.27	2.08498				23.27	1.50797				23.27	1.15147				23.27	1.35196				23.27	1.52983
		23.28	2.08442				23.28	1.50761				23.28	1.15129				23.28	1.35185				23.28	1.52975
		23.29	2.08386				23.29	1.50724				23.29	1.15112				23.29	1.35173				23.29	1.52967
		23.3	2.0833				23.3	1.50688				23.3	1.15094				23.3	1.35162				23.3	1.52959
		23.31	2.08274				23.31	1.50651				23.31	1.15077				23.31	1.35151				23.31	1.52951
		23.32	2.08219				23.32	1.50615				23.32	1.15059				23.32	1.3514				23.32	1.52943
		23.33	2.08163				23.33	1.50578				23.33	1.15042				23.33	1.35128				23.33	1.52935
		23.34	2.08107				23.34	1.50542				23.34	1.15024				23.34	1.35117				23.34	1.52927
		23.35	2.08051				23.35	1.50505				23.35	1.15006				23.35	1.35106				23.35	1.52919
		23.36	2.07994				23.36	1.50468				23.36	1.14989				23.36	1.35094				23.36	1.52911
		23.37	2.07938				23.37	1.50432				23.37	1.14971				23.37	1.35083				23.37	1.52903
		23.38	2.07882				23.38	1.50395				23.38	1.14954				23.38	1.35072				23.38	1.52895
		23.39	2.07826				23.39	1.50358				23.39	1.14936				23.39	1.35061				23.39	1.52887
		23.4	2.0777				23.4	1.50322				23.4	1.14918				23.4	1.35049				23.4	1.52879
		23.41	2.07714				23.41	1.50285				23.41	1.14901				23.41	1.35038				23.41	1.52871
		23.42	2.07657				23.42	1.50248				23.42	1.14883				23.42	1.35027				23.42	1.52863
		23.43	2.07601				23.43	1.50212				23.43	1.14865				23.43	1.35016				23.43	1.52855
		23.44	2.07545				23.44	1.50175				23.44	1.14848				23.44	1.35004				23.44	1.52847
		23.45	2.07488				23.45	1.50138				23.45	1.1483				23.45	1.34993				23.45	1.52839
		23.46	2.07432				23.46	1.50101				23.46	1.14812				23.46	1.34982				23.46	1.52831
		23.47	2.07375				23.47	1.50064				23.47	1.14795				23.47	1.3497				23.47	1.52823
		23.48	2.07319				23.48	1.50027				23.48	1.14777				23.48	1.34959				23.48	1.52815
		23.49	2.07262				23.49	1.49991				23.49	1.14759				23.49	1.34948				23.49	1.52807
		23.5	2.07206				23.5	1.49954				23.5	1.14742				23.5	1.34936				23.5	1.52799
		23.51	2.07149				23.51	1.49917				23.51	1.14724				23.51	1.34925				23.51	1.52791
		23.52	2.07093				23.52	1.4988				23.52	1.14706				23.52	1.34914				23.52	1.52783
		23.53	2.07036				23.53	1.49843				23.53	1.14689				23.53	1.34903				23.53	1.52775
		23.54	2.06979				23.54	1.49806				23.54	1.14671				23.54	1.34891				23.54	1.52767
		23.55	2.06923				23.55	1.49769				23.55	1.14653				23.55	1.3488				23.55	1.52759
		23.56	2.06866				23.56	1.49732				23.56	1.14635				23.56	1.34869				23.56	1.52751
		23.57	2.06809				23.57	1.49695				23.57	1.14618				23.57	1.34857				23.57	1.52743
		23.58	2.06752				23.58	1.49658				23.58	1.146				23.58	1.34846				23.58	1.52735
		23.59	2.06695				23.59	1.49621				23.59	1.14582				23.59	1.34835				23.59	1.52727
		23.6	2.06639				23.6	1.49583				23.6	1.14564				23.6	1.34823				23.6	1.52719
		23.61	2.06582				23.61	1.49546				23.61	1.14547				23.61	1.34812				23.61	1.52711
		23.62	2.06525				23.62	1.49509				23.62	1.14529				23.62	1.34801				23.62	1.52703
		23.63	2.06468				23.63	1.49472				23.63	1.14511				23.63	1.34789				23.63	1.52695
		23.64	2.06411				23.64	1.49435				23.64	1.14493				23.64	1.34778				23.64	1.52687
		23.65	2.06354				23.65	1.49397				23.65	1.14475				23.65	1.34767				23.65	1.52679
		23.66	2.06296				23.66	1.4936				23.66	1.14458				23.66	1.34755				23.66	1.52671
		23.67	2.06239				23.67	1.49323				23.67	1.1444				23.67	1.34744				23.67	1.52663
		23.68	2.06182				23.68	1.49286				23.68	1.14422				23.68	1.34733				23.68	1.52654
		23.69	2.06125				23.69	1.49248				23.69	1.14404				23.69	1.34721				23.69	1.52646
		23.7	2.06068				23.7	1.49211				23.7	1.14386				23.7	1.3471				23.7	1.52638
		23.71	2.0601				23.71	1.49174				23.71	1.14369				23.71	1.34698				23.71	1.5263
		23.72	2.05953				23.72	1.49136				23.72	1.14351				23.72	1.34687				23.72	1.52622
		23.73	2.05896				23.73	1.49099				23.73	1.14333				23.73	1.34676				23.73	1.52614
		23.74	2.05838				23.74	1.49062				23.74	1.14315				23.74	1.34664				23.74	1.52606
		23.75	2.05781				23.75	1.49024				23.75	1.14297				23.75	1.34653				23.75	1.52598
		23.76	2.05723				23.76	1.48987				23.76	1.14279				23.76	1.34642				23.76	1.5259
		23.77	2.05666				23.77	1.48949				23.77	1.14261				23.77	1.3463				23.77	1.52582
		23.78	2.05608				23.78	1.48912				23.78	1.14244				23.78	1.34619				23.78	1.52574
		23.79	2.05551				23.79	1.48874				23.79	1.14226				23.79	1.34608				23.79	1.52566
		23.8	2.05493				23.8	1.48837				23.8	1.14208				23.8	1.34596				23.8	1.52558
		23.81	2.05436				23.81	1.48799				23.81	1.1419				23.81	1.34585				23.81	1.5255
		23.82	2.05378				23.82	1.48761				23.82	1.14172				23.82	1.34573				23.82	1.52542
		23.83	2.0532				23.83	1.48724				23.83	1.14154				23.83	1.34562				23.83	1.52534
		23.84	2.05262				23.84	1.48686				23.84	1.14136				23.84	1.34551				23.84	1.52525
		23.85	2.05205				23.85	1.48649				23.85	1.14118				23.85	1.34539				23.85	1.52517
		23.86	2.05147				23.86	1.48611				23.86	1.141				23.86	1.34528				23.86	1.52509
		23.87	2.05089				23.87	1.48573				23.87	1.14082				23.87	1.34516				23.87	1.52501
		23.88	2.05031				23.88	1.48536				23.88	1.14064				23.88	1.34505				23.88	1.52493
		23.89	2.04973				23.89	1.48498				23.89	1.14046				23.89	1.34494				23.89	1.52485
		23.9	2.04915				23.9	1.4846				23.9	1.14028				23.9	1.34482				23.9	1.52477
		23.91	2.04857				23.91	1.48422				23.91	1.1401				23.91	1.34471				23.91	1.52469
		23.92	2.04799				23.92	1.48384				23.92	1.13992				23.92	1.34459				23.92	1.52461
		23.93	2.04741				23.93	1.48347				23.93	1.13974				23.93	1.34448				23.93	1.52453
		23.94	2.04683				23.94	1.48309				23.94	1.13956				23.94	1.34436				23.94	1.52445
		23.95	2.04625				23.95	1.48271				23.95	1.13938				23.95	1.34425				23.95	1.52437
		23.96	2.04566				23.96	1.48233				23.96	1.1392				23.96	1.34414				23.96	1.52429
		23.97	2.04508				23.97	1.48195				23.97	1.13902				23.97	1.34402				23.97	1.5242
		23.98	2.0445				23.98	1.48157				23.98	1.13884				23.98	1.34391				23.98	1.52412
		23.99	2.04392				23.99	1.48119				23.99	1.13866				23.99	1.34379				23.99	1.52404
		24	2.04333				24	1.48081				24	1.13848				24	1.34368				24	1.52396
		24.01	2.04275				24.01	1.48043				24.01	1.1383				24.01	1.34356				24.01	1.52388
		24.02	2.04216				24.02	1.48005				24.02	1.13812				24.02	1.34345				24.02	1.5238
		24.03	2.04158				24.03	1.47967				24.03	1.13794				24.03	1.34334				24.03	1.52372
		24.04	2.041				24.04	1.47929				24.04	1.13776				24.04	1.34322				24.04	1.52364
		24.05	2.04041				24.05	1.47891				24.05	1.13758				24.05	1.34311				24.05	1.52356
		24.06	2.03982				24.06	1.47853				24.06	1.1374				24.06	1.34299				24.06	1.52348
		24.07	2.03924				24.07	1.47815				24.07	1.13722				24.07	1.34288				24.07	1.52339
		24.08	2.03865				24.08	1.47777				24.08	1.13704				24.08	1.34276				24.08	1.52331
		24.09	2.03806				24.09	1.47738				24.09	1.13686				24.09	1.34265				24.09	1.52323
		24.1	2.03748				24.1	1.477				24.1	1.13668				24.1	1.34253				24.1	1.52315
		24.11	2.03689				24.11	1.47662				24.11	1.13649				24.11	1.34242				24.11	1.52307
		24.12	2.0363				24.12	1.47624				24.12	1.13631				24.12	1.3423				24.12	1.52299
		24.13	2.03571				24.13	1.47586				24.13	1.13613				24.13	1.34219				24.13	1.52291
		24.14	2.03513				24.14	1.47547				24.14	1.13595				24.14	1.34207				24.14	1.52283
		24.15	2.03454				24.15	1.47509				24.15	1.13577				24.15	1.34196				24.15	1.52275
		24.16	2.03395				24.16	1.47471				24.16	1.13559				24.16	1.34185				24.16	1.52266
		24.17	2.03336				24.17	1.47432				24.17	1.13541				24.17	1.34173				24.17	1.52258
		24.18	2.03277				24.18	1.47394				24.18	1.13522				24.18	1.34162				24.18	1.5225
		24.19	2.03218				24.19	1.47355				24.19	1.13504				24.19	1.3415				24.19	1.52242
		24.2	2.03158				24.2	1.47317				24.2	1.13486				24.2	1.34139				24.2	1.52234
		24.21	2.03099				24.21	1.47279				24.21	1.13468				24.21	1.34127				24.21	1.52226
		24.22	2.0304				24.22	1.4724				24.22	1.1345				24.22	1.34116				24.22	1.52218
		24.23	2.02981				24.23	1.47202				24.23	1.13432				24.23	1.34104				24.23	1.5221
		24.24	2.02922				24.24	1.47163				24.24	1.13413				24.24	1.34093				24.24	1.52201
		24.25	2.02862				24.25	1.47125				24.25	1.13395				24.25	1.34081				24.25	1.52193
		24.26	2.02803				24.26	1.47086				24.26	1.13377				24.26	1.3407				24.26	1.52185
		24.27	2.02744				24.27	1.47047				24.27	1.13359				24.27	1.34058				24.27	1.52177
		24.28	2.02684				24.28	1.47009				24.28	1.1334				24.28	1.34047				24.28	1.52169
		24.29	2.02625				24.29	1.4697				24.29	1.13322				24.29	1.34035				24.29	1.52161
		24.3	2.02565				24.3	1.46932				24.3	1.13304				24.3	1.34023				24.3	1.52153
		24.31	2.02506				24.31	1.46893				24.31	1.13286				24.31	1.34012				24.31	1.52144
		24.32	2.02446				24.32	1.46854				24.32	1.13267				24.32	1.34				24.32	1.52136
		24.33	2.02387				24.33	1.46815				24.33	1.13249				24.33	1.33989				24.33	1.52128
		24.34	2.02327				24.34	1.46777				24.34	1.13231				24.34	1.33977				24.34	1.5212
		24.35	2.02267				24.35	1.46738				24.35	1.13213				24.35	1.33966				24.35	1.52112
		24.36	2.02208				24.36	1.46699				24.36	1.13194				24.36	1.33954				24.36	1.52104
		24.37	2.02148				24.37	1.4666				24.37	1.13176				24.37	1.33943				24.37	1.52096
		24.38	2.02088				24.38	1.46621				24.38	1.13158				24.38	1.33931				24.38	1.52087
		24.39	2.02028				24.39	1.46583				24.39	1.13139				24.39	1.3392				24.39	1.52079
		24.4	2.01968				24.4	1.46544				24.4	1.13121				24.4	1.33908				24.4	1.52071
		24.41	2.01908				24.41	1.46505				24.41	1.13103				24.41	1.33897				24.41	1.52063
		24.42	2.01848				24.42	1.46466				24.42	1.13084				24.42	1.33885				24.42	1.52055
		24.43	2.01788				24.43	1.46427				24.43	1.13066				24.43	1.33873				24.43	1.52047
		24.44	2.01728				24.44	1.46388				24.44	1.13048				24.44	1.33862				24.44	1.52039
		24.45	2.01668				24.45	1.46349				24.45	1.13029				24.45	1.3385				24.45	1.5203
		24.46	2.01608				24.46	1.4631				24.46	1.13011				24.46	1.33839				24.46	1.52022
		24.47	2.01548				24.47	1.46271				24.47	1.12993				24.47	1.33827				24.47	1.52014
		24.48	2.01488				24.48	1.46232				24.48	1.12974				24.48	1.33816				24.48	1.52006
		24.49	2.01428				24.49	1.46193				24.49	1.12956				24.49	1.33804				24.49	1.51998
		24.5	2.01367				24.5	1.46154				24.5	1.12938				24.5	1.33792				24.5	1.5199
		24.51	2.01307				24.51	1.46114				24.51	1.12919				24.51	1.33781				24.51	1.51981
		24.52	2.01247				24.52	1.46075				24.52	1.12901				24.52	1.33769				24.52	1.51973
		24.53	2.01186				24.53	1.46036				24.53	1.12882				24.53	1.33758				24.53	1.51965
		24.54	2.01126				24.54	1.45997				24.54	1.12864				24.54	1.33746				24.54	1.51957
		24.55	2.01065				24.55	1.45958				24.55	1.12846				24.55	1.33735				24.55	1.51949
		24.56	2.01005				24.56	1.45918				24.56	1.12827				24.56	1.33723				24.56	1.51941
		24.57	2.00944				24.57	1.45879				24.57	1.12809				24.57	1.33711				24.57	1.51932
		24.58	2.00884				24.58	1.4584				24.58	1.1279				24.58	1.337				24.58	1.51924
		24.59	2.00823				24.59	1.45801				24.59	1.12772				24.59	1.33688				24.59	1.51916
		24.6	2.00762				24.6	1.45761				24.6	1.12753				24.6	1.33677				24.6	1.51908
		24.61	2.00702				24.61	1.45722				24.61	1.12735				24.61	1.33665				24.61	1.519
		24.62	2.00641				24.62	1.45682				24.62	1.12716				24.62	1.33653				24.62	1.51891
		24.63	2.0058				24.63	1.45643				24.63	1.12698				24.63	1.33642				24.63	1.51883
		24.64	2.00519				24.64	1.45603				24.64	1.12679				24.64	1.3363				24.64	1.51875
		24.65	2.00458				24.65	1.45564				24.65	1.12661				24.65	1.33619				24.65	1.51867
		24.66	2.00397				24.66	1.45525				24.66	1.12642				24.66	1.33607				24.66	1.51859
		24.67	2.00336				24.67	1.45485				24.67	1.12624				24.67	1.33595				24.67	1.51851
		24.68	2.00275				24.68	1.45445				24.68	1.12605				24.68	1.33584				24.68	1.51842
		24.69	2.00214				24.69	1.45406				24.69	1.12587				24.69	1.33572				24.69	1.51834
		24.7	2.00153				24.7	1.45366				24.7	1.12568				24.7	1.3356				24.7	1.51826
		24.71	2.00092				24.71	1.45327				24.71	1.1255				24.71	1.33549				24.71	1.51818
		24.72	2.00031				24.72	1.45287				24.72	1.12531				24.72	1.33537				24.72	1.5181
		24.73	1.9997				24.73	1.45247				24.73	1.12513				24.73	1.33525				24.73	1.51801
		24.74	1.99908				24.74	1.45208				24.74	1.12494				24.74	1.33514				24.74	1.51793
		24.75	1.99847				24.75	1.45168				24.75	1.12475				24.75	1.33502				24.75	1.51785
		24.76	1.99786				24.76	1.45128				24.76	1.12457				24.76	1.33491				24.76	1.51777
		24.77	1.99724				24.77	1.45088				24.77	1.12438				24.77	1.33479				24.77	1.51769
		24.78	1.99663				24.78	1.45049				24.78	1.1242				24.78	1.33467				24.78	1.5176
		24.79	1.99601				24.79	1.45009				24.79	1.12401				24.79	1.33456				24.79	1.51752
		24.8	1.9954				24.8	1.44969				24.8	1.12382				24.8	1.33444				24.8	1.51744
		24.81	1.99478				24.81	1.44929				24.81	1.12364				24.81	1.33432				24.81	1.51736
		24.82	1.99417				24.82	1.44889				24.82	1.12345				24.82	1.33421				24.82	1.51728
		24.83	1.99355				24.83	1.44849				24.83	1.12327				24.83	1.33409				24.83	1.51719
		24.84	1.99293				24.84	1.44809				24.84	1.12308				24.84	1.33397				24.84	1.51711
		24.85	1.99232				24.85	1.44769				24.85	1.12289				24.85	1.33386				24.85	1.51703
		24.86	1.9917				24.86	1.44729				24.86	1.12271				24.86	1.33374				24.86	1.51695
		24.87	1.99108				24.87	1.44689				24.87	1.12252				24.87	1.33362				24.87	1.51686
		24.88	1.99046				24.88	1.44649				24.88	1.12233				24.88	1.33351				24.88	1.51678
		24.89	1.98984				24.89	1.44609				24.89	1.12215				24.89	1.33339				24.89	1.5167
		24.9	1.98922				24.9	1.44569				24.9	1.12196				24.9	1.33327				24.9	1.51662
		24.91	1.9886				24.91	1.44529				24.91	1.12177				24.91	1.33315				24.91	1.51654
		24.92	1.98798				24.92	1.44489				24.92	1.12159				24.92	1.33304				24.92	1.51645
		24.93	1.98736				24.93	1.44449				24.93	1.1214				24.93	1.33292				24.93	1.51637
		24.94	1.98674				24.94	1.44409				24.94	1.12121				24.94	1.3328				24.94	1.51629
		24.95	1.98612				24.95	1.44368				24.95	1.12102				24.95	1.33269				24.95	1.51621
		24.96	1.9855				24.96	1.44328				24.96	1.12084				24.96	1.33257				24.96	1.51612
		24.97	1.98488				24.97	1.44288				24.97	1.12065				24.97	1.33245				24.97	1.51604
		24.98	1.98425				24.98	1.44248				24.98	1.12046				24.98	1.33234				24.98	1.51596
		24.99	1.98363				24.99	1.44207				24.99	1.12027				24.99	1.33222				24.99	1.51588
		25	1.98301				25	1.44167				25	1.12009				25	1.3321				25	1.51579
		25.01	1.98238				25.01	1.44127				25.01	1.1199				25.01	1.33198				25.01	1.51571
		25.02	1.98176				25.02	1.44086				25.02	1.11971				25.02	1.33187				25.02	1.51563
		25.03	1.98113				25.03	1.44046				25.03	1.11952				25.03	1.33175				25.03	1.51555
		25.04	1.98051				25.04	1.44005				25.04	1.11934				25.04	1.33163				25.04	1.51547
		25.05	1.97988				25.05	1.43965				25.05	1.11915				25.05	1.33152				25.05	1.51538
		25.06	1.97925				25.06	1.43924				25.06	1.11896				25.06	1.3314				25.06	1.5153
		25.07	1.97863				25.07	1.43884				25.07	1.11877				25.07	1.33128				25.07	1.51522
		25.08	1.978				25.08	1.43843				25.08	1.11858				25.08	1.33116				25.08	1.51514
		25.09	1.97737				25.09	1.43803				25.09	1.1184				25.09	1.33105				25.09	1.51505
		25.1	1.97674				25.1	1.43762				25.1	1.11821				25.1	1.33093				25.1	1.51497
		25.11	1.97612				25.11	1.43722				25.11	1.11802				25.11	1.33081				25.11	1.51489
		25.12	1.97549				25.12	1.43681				25.12	1.11783				25.12	1.33069				25.12	1.51481
		25.13	1.97486				25.13	1.4364				25.13	1.11764				25.13	1.33058				25.13	1.51472
		25.14	1.97423				25.14	1.436				25.14	1.11745				25.14	1.33046				25.14	1.51464
		25.15	1.9736				25.15	1.43559				25.15	1.11726				25.15	1.33034				25.15	1.51456
		25.16	1.97297				25.16	1.43518				25.16	1.11708				25.16	1.33022				25.16	1.51447
		25.17	1.97234				25.17	1.43477				25.17	1.11689				25.17	1.33011				25.17	1.51439
		25.18	1.9717				25.18	1.43436				25.18	1.1167				25.18	1.32999				25.18	1.51431
		25.19	1.97107				25.19	1.43396				25.19	1.11651				25.19	1.32987				25.19	1.51423
		25.2	1.97044				25.2	1.43355				25.2	1.11632				25.2	1.32975				25.2	1.51414
		25.21	1.96981				25.21	1.43314				25.21	1.11613				25.21	1.32963				25.21	1.51406
		25.22	1.96917				25.22	1.43273				25.22	1.11594				25.22	1.32952				25.22	1.51398
		25.23	1.96854				25.23	1.43232				25.23	1.11575				25.23	1.3294				25.23	1.5139
		25.24	1.9679				25.24	1.43191				25.24	1.11556				25.24	1.32928				25.24	1.51381
		25.25	1.96727				25.25	1.4315				25.25	1.11537				25.25	1.32916				25.25	1.51373
		25.26	1.96663				25.26	1.43109				25.26	1.11518				25.26	1.32905				25.26	1.51365
		25.27	1.966				25.27	1.43068				25.27	1.11499				25.27	1.32893				25.27	1.51357
		25.28	1.96536				25.28	1.43027				25.28	1.1148				25.28	1.32881				25.28	1.51348
		25.29	1.96473				25.29	1.42986				25.29	1.11461				25.29	1.32869				25.29	1.5134
		25.3	1.96409				25.3	1.42945				25.3	1.11442				25.3	1.32857				25.3	1.51332
		25.31	1.96345				25.31	1.42904				25.31	1.11423				25.31	1.32846				25.31	1.51323
		25.32	1.96281				25.32	1.42863				25.32	1.11404				25.32	1.32834				25.32	1.51315
		25.33	1.96218				25.33	1.42821				25.33	1.11385				25.33	1.32822				25.33	1.51307
		25.34	1.96154				25.34	1.4278				25.34	1.11366				25.34	1.3281				25.34	1.51299
		25.35	1.9609				25.35	1.42739				25.35	1.11347				25.35	1.32798				25.35	1.5129
		25.36	1.96026				25.36	1.42698				25.36	1.11328				25.36	1.32786				25.36	1.51282
		25.37	1.95962				25.37	1.42656				25.37	1.11309				25.37	1.32775				25.37	1.51274
		25.38	1.95898				25.38	1.42615				25.38	1.1129				25.38	1.32763				25.38	1.51265
		25.39	1.95833				25.39	1.42574				25.39	1.11271				25.39	1.32751				25.39	1.51257
		25.4	1.95769				25.4	1.42532				25.4	1.11252				25.4	1.32739				25.4	1.51249
		25.41	1.95705				25.41	1.42491				25.41	1.11233				25.41	1.32727				25.41	1.5124
		25.42	1.95641				25.42	1.42449				25.42	1.11214				25.42	1.32715				25.42	1.51232
		25.43	1.95577				25.43	1.42408				25.43	1.11195				25.43	1.32704				25.43	1.51224
		25.44	1.95512				25.44	1.42366				25.44	1.11176				25.44	1.32692				25.44	1.51216
		25.45	1.95448				25.45	1.42325				25.45	1.11157				25.45	1.3268				25.45	1.51207
		25.46	1.95383				25.46	1.42283				25.46	1.11138				25.46	1.32668				25.46	1.51199
		25.47	1.95319				25.47	1.42242				25.47	1.11118				25.47	1.32656				25.47	1.51191
		25.48	1.95254				25.48	1.422				25.48	1.11099				25.48	1.32644				25.48	1.51182
		25.49	1.9519				25.49	1.42159				25.49	1.1108				25.49	1.32633				25.49	1.51174
		25.5	1.95125				25.5	1.42117				25.5	1.11061				25.5	1.32621				25.5	1.51166
		25.51	1.9506				25.51	1.42075				25.51	1.11042				25.51	1.32609				25.51	1.51157
		25.52	1.94996				25.52	1.42034				25.52	1.11023				25.52	1.32597				25.52	1.51149
		25.53	1.94931				25.53	1.41992				25.53	1.11004				25.53	1.32585				25.53	1.51141
		25.54	1.94866				25.54	1.4195				25.54	1.10984				25.54	1.32573				25.54	1.51132
		25.55	1.94801				25.55	1.41908				25.55	1.10965				25.55	1.32561				25.55	1.51124
		25.56	1.94736				25.56	1.41866				25.56	1.10946				25.56	1.32549				25.56	1.51116
		25.57	1.94671				25.57	1.41825				25.57	1.10927				25.57	1.32538				25.57	1.51108
		25.58	1.94606				25.58	1.41783				25.58	1.10908				25.58	1.32526				25.58	1.51099
		25.59	1.94541				25.59	1.41741				25.59	1.10888				25.59	1.32514				25.59	1.51091
		25.6	1.94476				25.6	1.41699				25.6	1.10869				25.6	1.32502				25.6	1.51083
		25.61	1.94411				25.61	1.41657				25.61	1.1085				25.61	1.3249				25.61	1.51074
		25.62	1.94346				25.62	1.41615				25.62	1.10831				25.62	1.32478				25.62	1.51066
		25.63	1.9428				25.63	1.41573				25.63	1.10811				25.63	1.32466				25.63	1.51058
		25.64	1.94215				25.64	1.41531				25.64	1.10792				25.64	1.32454				25.64	1.51049
		25.65	1.9415				25.65	1.41489				25.65	1.10773				25.65	1.32442				25.65	1.51041
		25.66	1.94084				25.66	1.41447				25.66	1.10754				25.66	1.32431				25.66	1.51033
		25.67	1.94019				25.67	1.41405				25.67	1.10734				25.67	1.32419				25.67	1.51024
		25.68	1.93953				25.68	1.41362				25.68	1.10715				25.68	1.32407				25.68	1.51016
		25.69	1.93888				25.69	1.4132				25.69	1.10696				25.69	1.32395				25.69	1.51008
		25.7	1.93822				25.7	1.41278				25.7	1.10676				25.7	1.32383				25.7	1.50999
		25.71	1.93757				25.71	1.41236				25.71	1.10657				25.71	1.32371				25.71	1.50991
		25.72	1.93691				25.72	1.41194				25.72	1.10638				25.72	1.32359				25.72	1.50983
		25.73	1.93625				25.73	1.41151				25.73	1.10618				25.73	1.32347				25.73	1.50974
		25.74	1.93559				25.74	1.41109				25.74	1.10599				25.74	1.32335				25.74	1.50966
		25.75	1.93494				25.75	1.41067				25.75	1.1058				25.75	1.32323				25.75	1.50957
		25.76	1.93428				25.76	1.41024				25.76	1.1056				25.76	1.32311				25.76	1.50949
		25.77	1.93362				25.77	1.40982				25.77	1.10541				25.77	1.32299				25.77	1.50941
		25.78	1.93296				25.78	1.40939				25.78	1.10522				25.78	1.32287				25.78	1.50932
		25.79	1.9323				25.79	1.40897				25.79	1.10502				25.79	1.32275				25.79	1.50924
		25.8	1.93164				25.8	1.40854				25.8	1.10483				25.8	1.32264				25.8	1.50916
		25.81	1.93098				25.81	1.40812				25.81	1.10464				25.81	1.32252				25.81	1.50907
		25.82	1.93031				25.82	1.40769				25.82	1.10444				25.82	1.3224				25.82	1.50899
		25.83	1.92965				25.83	1.40727				25.83	1.10425				25.83	1.32228				25.83	1.50891
		25.84	1.92899				25.84	1.40684				25.84	1.10405				25.84	1.32216				25.84	1.50882
		25.85	1.92832				25.85	1.40642				25.85	1.10386				25.85	1.32204				25.85	1.50874
		25.86	1.92766				25.86	1.40599				25.86	1.10366				25.86	1.32192				25.86	1.50866
		25.87	1.927				25.87	1.40556				25.87	1.10347				25.87	1.3218				25.87	1.50857
		25.88	1.92633				25.88	1.40514				25.88	1.10328				25.88	1.32168				25.88	1.50849
		25.89	1.92567				25.89	1.40471				25.89	1.10308				25.89	1.32156				25.89	1.5084
		25.9	1.925				25.9	1.40428				25.9	1.10289				25.9	1.32144				25.9	1.50832
		25.91	1.92433				25.91	1.40385				25.91	1.10269				25.91	1.32132				25.91	1.50824
		25.92	1.92367				25.92	1.40342				25.92	1.1025				25.92	1.3212				25.92	1.50815
		25.93	1.923				25.93	1.403				25.93	1.1023				25.93	1.32108				25.93	1.50807
		25.94	1.92233				25.94	1.40257				25.94	1.10211				25.94	1.32096				25.94	1.50799
		25.95	1.92166				25.95	1.40214				25.95	1.10191				25.95	1.32084				25.95	1.5079
		25.96	1.92099				25.96	1.40171				25.96	1.10172				25.96	1.32072				25.96	1.50782
		25.97	1.92032				25.97	1.40128				25.97	1.10152				25.97	1.3206				25.97	1.50773
		25.98	1.91965				25.98	1.40085				25.98	1.10133				25.98	1.32048				25.98	1.50765
		25.99	1.91898				25.99	1.40042				25.99	1.10113				25.99	1.32036				25.99	1.50757
		26	1.91831				26	1.39999				26	1.10094				26	1.32024				26	1.50748
		26.01	1.91764				26.01	1.39956				26.01	1.10074				26.01	1.32012				26.01	1.5074
		26.02	1.91697				26.02	1.39912				26.02	1.10054				26.02	1.32				26.02	1.50732
		26.03	1.9163				26.03	1.39869				26.03	1.10035				26.03	1.31988				26.03	1.50723
		26.04	1.91562				26.04	1.39826				26.04	1.10015				26.04	1.31976				26.04	1.50715
		26.05	1.91495				26.05	1.39783				26.05	1.09996				26.05	1.31964				26.05	1.50706
		26.06	1.91428				26.06	1.3974				26.06	1.09976				26.06	1.31952				26.06	1.50698
		26.07	1.9136				26.07	1.39696				26.07	1.09956				26.07	1.3194				26.07	1.5069
		26.08	1.91293				26.08	1.39653				26.08	1.09937				26.08	1.31928				26.08	1.50681
		26.09	1.91225				26.09	1.3961				26.09	1.09917				26.09	1.31916				26.09	1.50673
		26.1	1.91157				26.1	1.39566				26.1	1.09898				26.1	1.31904				26.1	1.50664
		26.11	1.9109				26.11	1.39523				26.11	1.09878				26.11	1.31892				26.11	1.50656
		26.12	1.91022				26.12	1.3948				26.12	1.09858				26.12	1.3188				26.12	1.50648
		26.13	1.90954				26.13	1.39436				26.13	1.09839				26.13	1.31868				26.13	1.50639
		26.14	1.90886				26.14	1.39393				26.14	1.09819				26.14	1.31855				26.14	1.50631
		26.15	1.90819				26.15	1.39349				26.15	1.09799				26.15	1.31843				26.15	1.50622
		26.16	1.90751				26.16	1.39306				26.16	1.0978				26.16	1.31831				26.16	1.50614
		26.17	1.90683				26.17	1.39262				26.17	1.0976				26.17	1.31819				26.17	1.50606
		26.18	1.90615				26.18	1.39218				26.18	1.0974				26.18	1.31807				26.18	1.50597
		26.19	1.90547				26.19	1.39175				26.19	1.09721				26.19	1.31795				26.19	1.50589
		26.2	1.90478				26.2	1.39131				26.2	1.09701				26.2	1.31783				26.2	1.5058
		26.21	1.9041				26.21	1.39087				26.21	1.09681				26.21	1.31771				26.21	1.50572
		26.22	1.90342				26.22	1.39044				26.22	1.09661				26.22	1.31759				26.22	1.50563
		26.23	1.90274				26.23	1.39				26.23	1.09642				26.23	1.31747				26.23	1.50555
		26.24	1.90205				26.24	1.38956				26.24	1.09622				26.24	1.31735				26.24	1.50547
		26.25	1.90137				26.25	1.38912				26.25	1.09602				26.25	1.31723				26.25	1.50538
		26.26	1.90068				26.26	1.38868				26.26	1.09582				26.26	1.31711				26.26	1.5053
		26.27	1.9				26.27	1.38825				26.27	1.09563				26.27	1.31699				26.27	1.50521
		26.28	1.89931				26.28	1.38781				26.28	1.09543				26.28	1.31686				26.28	1.50513
		26.29	1.89863				26.29	1.38737				26.29	1.09523				26.29	1.31674				26.29	1.50505
		26.3	1.89794				26.3	1.38693				26.3	1.09503				26.3	1.31662				26.3	1.50496
		26.31	1.89725				26.31	1.38649				26.31	1.09483				26.31	1.3165				26.31	1.50488
		26.32	1.89656				26.32	1.38605				26.32	1.09464				26.32	1.31638				26.32	1.50479
		26.33	1.89588				26.33	1.38561				26.33	1.09444				26.33	1.31626				26.33	1.50471
		26.34	1.89519				26.34	1.38517				26.34	1.09424				26.34	1.31614				26.34	1.50462
		26.35	1.8945				26.35	1.38472				26.35	1.09404				26.35	1.31602				26.35	1.50454
		26.36	1.89381				26.36	1.38428				26.36	1.09384				26.36	1.3159				26.36	1.50445
		26.37	1.89312				26.37	1.38384				26.37	1.09364				26.37	1.31577				26.37	1.50437
		26.38	1.89242				26.38	1.3834				26.38	1.09344				26.38	1.31565				26.38	1.50429
		26.39	1.89173				26.39	1.38296				26.39	1.09325				26.39	1.31553				26.39	1.5042
		26.4	1.89104				26.4	1.38251				26.4	1.09305				26.4	1.31541				26.4	1.50412
		26.41	1.89035				26.41	1.38207				26.41	1.09285				26.41	1.31529				26.41	1.50403
		26.42	1.88965				26.42	1.38163				26.42	1.09265				26.42	1.31517				26.42	1.50395
		26.43	1.88896				26.43	1.38118				26.43	1.09245				26.43	1.31505				26.43	1.50386
		26.44	1.88827				26.44	1.38074				26.44	1.09225				26.44	1.31493				26.44	1.50378
		26.45	1.88757				26.45	1.38029				26.45	1.09205				26.45	1.3148				26.45	1.50369
		26.46	1.88687				26.46	1.37985				26.46	1.09185				26.46	1.31468				26.46	1.50361
		26.47	1.88618				26.47	1.3794				26.47	1.09165				26.47	1.31456				26.47	1.50353
		26.48	1.88548				26.48	1.37896				26.48	1.09145				26.48	1.31444				26.48	1.50344
		26.49	1.88478				26.49	1.37851				26.49	1.09125				26.49	1.31432				26.49	1.50336
		26.5	1.88409				26.5	1.37807				26.5	1.09105				26.5	1.3142				26.5	1.50327
		26.51	1.88339				26.51	1.37762				26.51	1.09085				26.51	1.31407				26.51	1.50319
		26.52	1.88269				26.52	1.37717				26.52	1.09065				26.52	1.31395				26.52	1.5031
		26.53	1.88199				26.53	1.37673				26.53	1.09045				26.53	1.31383				26.53	1.50302
		26.54	1.88129				26.54	1.37628				26.54	1.09025				26.54	1.31371				26.54	1.50293
		26.55	1.88059				26.55	1.37583				26.55	1.09005				26.55	1.31359				26.55	1.50285
		26.56	1.87989				26.56	1.37538				26.56	1.08985				26.56	1.31347				26.56	1.50276
		26.57	1.87918				26.57	1.37494				26.57	1.08965				26.57	1.31334				26.57	1.50268
		26.58	1.87848				26.58	1.37449				26.58	1.08945				26.58	1.31322				26.58	1.50259
		26.59	1.87778				26.59	1.37404				26.59	1.08925				26.59	1.3131				26.59	1.50251
		26.6	1.87708				26.6	1.37359				26.6	1.08905				26.6	1.31298				26.6	1.50242
		26.61	1.87637				26.61	1.37314				26.61	1.08885				26.61	1.31286				26.61	1.50234
		26.62	1.87567				26.62	1.37269				26.62	1.08865				26.62	1.31274				26.62	1.50226
		26.63	1.87496				26.63	1.37224				26.63	1.08845				26.63	1.31261				26.63	1.50217
		26.64	1.87425				26.64	1.37179				26.64	1.08825				26.64	1.31249				26.64	1.50209
		26.65	1.87355				26.65	1.37134				26.65	1.08805				26.65	1.31237				26.65	1.502
		26.66	1.87284				26.66	1.37089				26.66	1.08785				26.66	1.31225				26.66	1.50192
		26.67	1.87213				26.67	1.37044				26.67	1.08765				26.67	1.31212				26.67	1.50183
		26.68	1.87143				26.68	1.36998				26.68	1.08744				26.68	1.312				26.68	1.50175
		26.69	1.87072				26.69	1.36953				26.69	1.08724				26.69	1.31188				26.69	1.50166
		26.7	1.87001				26.7	1.36908				26.7	1.08704				26.7	1.31176				26.7	1.50158
		26.71	1.8693				26.71	1.36863				26.71	1.08684				26.71	1.31164				26.71	1.50149
		26.72	1.86859				26.72	1.36817				26.72	1.08664				26.72	1.31151				26.72	1.50141
		26.73	1.86787				26.73	1.36772				26.73	1.08644				26.73	1.31139				26.73	1.50132
		26.74	1.86716				26.74	1.36727				26.74	1.08623				26.74	1.31127				26.74	1.50124
		26.75	1.86645				26.75	1.36681				26.75	1.08603				26.75	1.31115				26.75	1.50115
		26.76	1.86574				26.76	1.36636				26.76	1.08583				26.76	1.31102				26.76	1.50107
		26.77	1.86502				26.77	1.3659				26.77	1.08563				26.77	1.3109				26.77	1.50098
		26.78	1.86431				26.78	1.36545				26.78	1.08543				26.78	1.31078				26.78	1.5009
		26.79	1.8636				26.79	1.36499				26.79	1.08522				26.79	1.31066				26.79	1.50081
		26.8	1.86288				26.8	1.36454				26.8	1.08502				26.8	1.31053				26.8	1.50073
		26.81	1.86216				26.81	1.36408				26.81	1.08482				26.81	1.31041				26.81	1.50064
		26.82	1.86145				26.82	1.36362				26.82	1.08462				26.82	1.31029				26.82	1.50056
		26.83	1.86073				26.83	1.36317				26.83	1.08441				26.83	1.31017				26.83	1.50047
		26.84	1.86001				26.84	1.36271				26.84	1.08421				26.84	1.31004				26.84	1.50039
		26.85	1.85929				26.85	1.36225				26.85	1.08401				26.85	1.30992				26.85	1.5003
		26.86	1.85857				26.86	1.3618				26.86	1.08381				26.86	1.3098				26.86	1.50022
		26.87	1.85786				26.87	1.36134				26.87	1.0836				26.87	1.30968				26.87	1.50013
		26.88	1.85714				26.88	1.36088				26.88	1.0834				26.88	1.30955				26.88	1.50005
		26.89	1.85641				26.89	1.36042				26.89	1.0832				26.89	1.30943				26.89	1.49996
		26.9	1.85569				26.9	1.35996				26.9	1.08299				26.9	1.30931				26.9	1.49988
		26.91	1.85497				26.91	1.3595				26.91	1.08279				26.91	1.30918				26.91	1.49979
		26.92	1.85425				26.92	1.35904				26.92	1.08259				26.92	1.30906				26.92	1.4997
		26.93	1.85352				26.93	1.35858				26.93	1.08238				26.93	1.30894				26.93	1.49962
		26.94	1.8528				26.94	1.35812				26.94	1.08218				26.94	1.30882				26.94	1.49953
		26.95	1.85208				26.95	1.35766				26.95	1.08198				26.95	1.30869				26.95	1.49945
		26.96	1.85135				26.96	1.3572				26.96	1.08177				26.96	1.30857				26.96	1.49936
		26.97	1.85063				26.97	1.35674				26.97	1.08157				26.97	1.30845				26.97	1.49928
		26.98	1.8499				26.98	1.35627				26.98	1.08136				26.98	1.30832				26.98	1.49919
		26.99	1.84917				26.99	1.35581				26.99	1.08116				26.99	1.3082				26.99	1.49911
		27	1.84844				27	1.35535				27	1.08096				27	1.30808				27	1.49902
		27.01	1.84772				27.01	1.35489				27.01	1.08075				27.01	1.30795				27.01	1.49894
		27.02	1.84699				27.02	1.35442				27.02	1.08055				27.02	1.30783				27.02	1.49885
		27.03	1.84626				27.03	1.35396				27.03	1.08034				27.03	1.30771				27.03	1.49877
		27.04	1.84553				27.04	1.3535				27.04	1.08014				27.04	1.30758				27.04	1.49868
		27.05	1.8448				27.05	1.35303				27.05	1.07993				27.05	1.30746				27.05	1.4986
		27.06	1.84407				27.06	1.35257				27.06	1.07973				27.06	1.30734				27.06	1.49851
		27.07	1.84333				27.07	1.3521				27.07	1.07952				27.07	1.30721				27.07	1.49842
		27.08	1.8426				27.08	1.35164				27.08	1.07932				27.08	1.30709				27.08	1.49834
		27.09	1.84187				27.09	1.35117				27.09	1.07911				27.09	1.30697				27.09	1.49825
		27.1	1.84113				27.1	1.3507				27.1	1.07891				27.1	1.30684				27.1	1.49817
		27.11	1.8404				27.11	1.35024				27.11	1.0787				27.11	1.30672				27.11	1.49808
		27.12	1.83966				27.12	1.34977				27.12	1.0785				27.12	1.3066				27.12	1.498
		27.13	1.83893				27.13	1.3493				27.13	1.07829				27.13	1.30647				27.13	1.49791
		27.14	1.83819				27.14	1.34884				27.14	1.07809				27.14	1.30635				27.14	1.49783
		27.15	1.83746				27.15	1.34837				27.15	1.07788				27.15	1.30623				27.15	1.49774
		27.16	1.83672				27.16	1.3479				27.16	1.07768				27.16	1.3061				27.16	1.49765
		27.17	1.83598				27.17	1.34743				27.17	1.07747				27.17	1.30598				27.17	1.49757
		27.18	1.83524				27.18	1.34696				27.18	1.07727				27.18	1.30586				27.18	1.49748
		27.19	1.8345				27.19	1.34649				27.19	1.07706				27.19	1.30573				27.19	1.4974
		27.2	1.83376				27.2	1.34602				27.2	1.07685				27.2	1.30561				27.2	1.49731
		27.21	1.83302				27.21	1.34555				27.21	1.07665				27.21	1.30548				27.21	1.49723
		27.22	1.83228				27.22	1.34508				27.22	1.07644				27.22	1.30536				27.22	1.49714
		27.23	1.83154				27.23	1.34461				27.23	1.07624				27.23	1.30524				27.23	1.49705
		27.24	1.83079				27.24	1.34414				27.24	1.07603				27.24	1.30511				27.24	1.49697
		27.25	1.83005				27.25	1.34367				27.25	1.07582				27.25	1.30499				27.25	1.49688
		27.26	1.82931				27.26	1.3432				27.26	1.07562				27.26	1.30486				27.26	1.4968
		27.27	1.82856				27.27	1.34273				27.27	1.07541				27.27	1.30474				27.27	1.49671
		27.28	1.82782				27.28	1.34225				27.28	1.0752				27.28	1.30462				27.28	1.49663
		27.29	1.82707				27.29	1.34178				27.29	1.075				27.29	1.30449				27.29	1.49654
		27.3	1.82632				27.3	1.34131				27.3	1.07479				27.3	1.30437				27.3	1.49645
		27.31	1.82557				27.31	1.34083				27.31	1.07458				27.31	1.30424				27.31	1.49637
		27.32	1.82483				27.32	1.34036				27.32	1.07437				27.32	1.30412				27.32	1.49628
		27.33	1.82408				27.33	1.33989				27.33	1.07417				27.33	1.304				27.33	1.4962
		27.34	1.82333				27.34	1.33941				27.34	1.07396				27.34	1.30387				27.34	1.49611
		27.35	1.82258				27.35	1.33894				27.35	1.07375				27.35	1.30375				27.35	1.49602
		27.36	1.82183				27.36	1.33846				27.36	1.07355				27.36	1.30362				27.36	1.49594
		27.37	1.82108				27.37	1.33798				27.37	1.07334				27.37	1.3035				27.37	1.49585
		27.38	1.82032				27.38	1.33751				27.38	1.07313				27.38	1.30337				27.38	1.49577
		27.39	1.81957				27.39	1.33703				27.39	1.07292				27.39	1.30325				27.39	1.49568
		27.4	1.81882				27.4	1.33655				27.4	1.07271				27.4	1.30313				27.4	1.49559
		27.41	1.81806				27.41	1.33608				27.41	1.07251				27.41	1.303				27.41	1.49551
		27.42	1.81731				27.42	1.3356				27.42	1.0723				27.42	1.30288				27.42	1.49542
		27.43	1.81655				27.43	1.33512				27.43	1.07209				27.43	1.30275				27.43	1.49534
		27.44	1.8158				27.44	1.33464				27.44	1.07188				27.44	1.30263				27.44	1.49525
		27.45	1.81504				27.45	1.33416				27.45	1.07167				27.45	1.3025				27.45	1.49516
		27.46	1.81428				27.46	1.33368				27.46	1.07147				27.46	1.30238				27.46	1.49508
		27.47	1.81352				27.47	1.3332				27.47	1.07126				27.47	1.30225				27.47	1.49499
		27.48	1.81276				27.48	1.33272				27.48	1.07105				27.48	1.30213				27.48	1.49491
		27.49	1.81201				27.49	1.33224				27.49	1.07084				27.49	1.302				27.49	1.49482
		27.5	1.81124				27.5	1.33176				27.5	1.07063				27.5	1.30188				27.5	1.49473
		27.51	1.81048				27.51	1.33128				27.51	1.07042				27.51	1.30175				27.51	1.49465
		27.52	1.80972				27.52	1.3308				27.52	1.07021				27.52	1.30163				27.52	1.49456
		27.53	1.80896				27.53	1.33032				27.53	1.07				27.53	1.30151				27.53	1.49448
		27.54	1.8082				27.54	1.32984				27.54	1.06979				27.54	1.30138				27.54	1.49439
		27.55	1.80743				27.55	1.32935				27.55	1.06959				27.55	1.30126				27.55	1.4943
		27.56	1.80667				27.56	1.32887				27.56	1.06938				27.56	1.30113				27.56	1.49422
		27.57	1.8059				27.57	1.32839				27.57	1.06917				27.57	1.30101				27.57	1.49413
		27.58	1.80514				27.58	1.3279				27.58	1.06896				27.58	1.30088				27.58	1.49404
		27.59	1.80437				27.59	1.32742				27.59	1.06875				27.59	1.30076				27.59	1.49396
		27.6	1.8036				27.6	1.32693				27.6	1.06854				27.6	1.30063				27.6	1.49387
		27.61	1.80284				27.61	1.32645				27.61	1.06833				27.61	1.30051				27.61	1.49379
		27.62	1.80207				27.62	1.32596				27.62	1.06812				27.62	1.30038				27.62	1.4937
		27.63	1.8013				27.63	1.32548				27.63	1.06791				27.63	1.30026				27.63	1.49361
		27.64	1.80053				27.64	1.32499				27.64	1.0677				27.64	1.30013				27.64	1.49353
		27.65	1.79976				27.65	1.32451				27.65	1.06749				27.65	1.3				27.65	1.49344
		27.66	1.79898				27.66	1.32402				27.66	1.06728				27.66	1.29988				27.66	1.49335
		27.67	1.79821				27.67	1.32353				27.67	1.06707				27.67	1.29975				27.67	1.49327
		27.68	1.79744				27.68	1.32304				27.68	1.06686				27.68	1.29963				27.68	1.49318
		27.69	1.79667				27.69	1.32256				27.69	1.06665				27.69	1.2995				27.69	1.49309
		27.7	1.79589				27.7	1.32207				27.7	1.06643				27.7	1.29938				27.7	1.49301
		27.71	1.79512				27.71	1.32158				27.71	1.06622				27.71	1.29925				27.71	1.49292
		27.72	1.79434				27.72	1.32109				27.72	1.06601				27.72	1.29913				27.72	1.49283
		27.73	1.79356				27.73	1.3206				27.73	1.0658				27.73	1.299				27.73	1.49275
		27.74	1.79279				27.74	1.32011				27.74	1.06559				27.74	1.29888				27.74	1.49266
		27.75	1.79201				27.75	1.31962				27.75	1.06538				27.75	1.29875				27.75	1.49258
		27.76	1.79123				27.76	1.31913				27.76	1.06517				27.76	1.29863				27.76	1.49249
		27.77	1.79045				27.77	1.31864				27.77	1.06496				27.77	1.2985				27.77	1.4924
		27.78	1.78967				27.78	1.31815				27.78	1.06475				27.78	1.29837				27.78	1.49232
		27.79	1.78889				27.79	1.31765				27.79	1.06453				27.79	1.29825				27.79	1.49223
		27.8	1.78811				27.8	1.31716				27.8	1.06432				27.8	1.29812				27.8	1.49214
		27.81	1.78732				27.81	1.31667				27.81	1.06411				27.81	1.298				27.81	1.49206
		27.82	1.78654				27.82	1.31617				27.82	1.0639				27.82	1.29787				27.82	1.49197
		27.83	1.78576				27.83	1.31568				27.83	1.06369				27.83	1.29775				27.83	1.49188
		27.84	1.78497				27.84	1.31519				27.84	1.06347				27.84	1.29762				27.84	1.4918
		27.85	1.78419				27.85	1.31469				27.85	1.06326				27.85	1.29749				27.85	1.49171
		27.86	1.7834				27.86	1.3142				27.86	1.06305				27.86	1.29737				27.86	1.49162
		27.87	1.78261				27.87	1.3137				27.87	1.06284				27.87	1.29724				27.87	1.49154
		27.88	1.78183				27.88	1.31321				27.88	1.06262				27.88	1.29712				27.88	1.49145
		27.89	1.78104				27.89	1.31271				27.89	1.06241				27.89	1.29699				27.89	1.49136
		27.9	1.78025				27.9	1.31221				27.9	1.0622				27.9	1.29686				27.9	1.49128
		27.91	1.77946				27.91	1.31172				27.91	1.06199				27.91	1.29674				27.91	1.49119
		27.92	1.77867				27.92	1.31122				27.92	1.06177				27.92	1.29661				27.92	1.4911
		27.93	1.77788				27.93	1.31072				27.93	1.06156				27.93	1.29649				27.93	1.49101
		27.94	1.77709				27.94	1.31022				27.94	1.06135				27.94	1.29636				27.94	1.49093
		27.95	1.77629				27.95	1.30973				27.95	1.06113				27.95	1.29623				27.95	1.49084
		27.96	1.7755				27.96	1.30923				27.96	1.06092				27.96	1.29611				27.96	1.49075
		27.97	1.7747				27.97	1.30873				27.97	1.06071				27.97	1.29598				27.97	1.49067
		27.98	1.77391				27.98	1.30823				27.98	1.06049				27.98	1.29585				27.98	1.49058
		27.99	1.77311				27.99	1.30773				27.99	1.06028				27.99	1.29573				27.99	1.49049
		28	1.77232				28	1.30723				28	1.06007				28	1.2956				28	1.49041
		28.01	1.77152				28.01	1.30672				28.01	1.05985				28.01	1.29547				28.01	1.49032
		28.02	1.77072				28.02	1.30622				28.02	1.05964				28.02	1.29535				28.02	1.49023
		28.03	1.76992				28.03	1.30572				28.03	1.05942				28.03	1.29522				28.03	1.49015
		28.04	1.76912				28.04	1.30522				28.04	1.05921				28.04	1.2951				28.04	1.49006
		28.05	1.76832				28.05	1.30472				28.05	1.059				28.05	1.29497				28.05	1.48997
		28.06	1.76752				28.06	1.30421				28.06	1.05878				28.06	1.29484				28.06	1.48988
		28.07	1.76672				28.07	1.30371				28.07	1.05857				28.07	1.29472				28.07	1.4898
		28.08	1.76591				28.08	1.30321				28.08	1.05835				28.08	1.29459				28.08	1.48971
		28.09	1.76511				28.09	1.3027				28.09	1.05814				28.09	1.29446				28.09	1.48962
		28.1	1.76431				28.1	1.3022				28.1	1.05792				28.1	1.29434				28.1	1.48954
		28.11	1.7635				28.11	1.30169				28.11	1.05771				28.11	1.29421				28.11	1.48945
		28.12	1.76269				28.12	1.30119				28.12	1.05749				28.12	1.29408				28.12	1.48936
		28.13	1.76189				28.13	1.30068				28.13	1.05728				28.13	1.29396				28.13	1.48928
		28.14	1.76108				28.14	1.30017				28.14	1.05706				28.14	1.29383				28.14	1.48919
		28.15	1.76027				28.15	1.29967				28.15	1.05685				28.15	1.2937				28.15	1.4891
		28.16	1.75946				28.16	1.29916				28.16	1.05663				28.16	1.29357				28.16	1.48901
		28.17	1.75865				28.17	1.29865				28.17	1.05642				28.17	1.29345				28.17	1.48893
		28.18	1.75784				28.18	1.29814				28.18	1.0562				28.18	1.29332				28.18	1.48884
		28.19	1.75703				28.19	1.29763				28.19	1.05599				28.19	1.29319				28.19	1.48875
		28.2	1.75622				28.2	1.29712				28.2	1.05577				28.2	1.29307				28.2	1.48866
		28.21	1.7554				28.21	1.29661				28.21	1.05556				28.21	1.29294				28.21	1.48858
		28.22	1.75459				28.22	1.2961				28.22	1.05534				28.22	1.29281				28.22	1.48849
		28.23	1.75377				28.23	1.29559				28.23	1.05512				28.23	1.29269				28.23	1.4884
		28.24	1.75296				28.24	1.29508				28.24	1.05491				28.24	1.29256				28.24	1.48832
		28.25	1.75214				28.25	1.29457				28.25	1.05469				28.25	1.29243				28.25	1.48823
		28.26	1.75132				28.26	1.29406				28.26	1.05447				28.26	1.2923				28.26	1.48814
		28.27	1.75051				28.27	1.29355				28.27	1.05426				28.27	1.29218				28.27	1.48805
		28.28	1.74969				28.28	1.29303				28.28	1.05404				28.28	1.29205				28.28	1.48797
		28.29	1.74887				28.29	1.29252				28.29	1.05383				28.29	1.29192				28.29	1.48788
		28.3	1.74805				28.3	1.29201				28.3	1.05361				28.3	1.29179				28.3	1.48779
		28.31	1.74722				28.31	1.29149				28.31	1.05339				28.31	1.29167				28.31	1.4877
		28.32	1.7464				28.32	1.29098				28.32	1.05317				28.32	1.29154				28.32	1.48762
		28.33	1.74558				28.33	1.29046				28.33	1.05296				28.33	1.29141				28.33	1.48753
		28.34	1.74476				28.34	1.28995				28.34	1.05274				28.34	1.29128				28.34	1.48744
		28.35	1.74393				28.35	1.28943				28.35	1.05252				28.35	1.29116				28.35	1.48735
		28.36	1.7431				28.36	1.28892				28.36	1.05231				28.36	1.29103				28.36	1.48727
		28.37	1.74228				28.37	1.2884				28.37	1.05209				28.37	1.2909				28.37	1.48718
		28.38	1.74145				28.38	1.28788				28.38	1.05187				28.38	1.29077				28.38	1.48709
		28.39	1.74062				28.39	1.28737				28.39	1.05165				28.39	1.29065				28.39	1.487
		28.4	1.73979				28.4	1.28685				28.4	1.05144				28.4	1.29052				28.4	1.48692
		28.41	1.73896				28.41	1.28633				28.41	1.05122				28.41	1.29039				28.41	1.48683
		28.42	1.73813				28.42	1.28581				28.42	1.051				28.42	1.29026				28.42	1.48674
		28.43	1.7373				28.43	1.28529				28.43	1.05078				28.43	1.29014				28.43	1.48665
		28.44	1.73647				28.44	1.28477				28.44	1.05056				28.44	1.29001				28.44	1.48657
		28.45	1.73564				28.45	1.28425				28.45	1.05034				28.45	1.28988				28.45	1.48648
		28.46	1.7348				28.46	1.28373				28.46	1.05013				28.46	1.28975				28.46	1.48639
		28.47	1.73397				28.47	1.28321				28.47	1.04991				28.47	1.28962				28.47	1.4863
		28.48	1.73313				28.48	1.28269				28.48	1.04969				28.48	1.2895				28.48	1.48622
		28.49	1.73229				28.49	1.28217				28.49	1.04947				28.49	1.28937				28.49	1.48613
		28.5	1.73146				28.5	1.28164				28.5	1.04925				28.5	1.28924				28.5	1.48604
		28.51	1.73062				28.51	1.28112				28.51	1.04903				28.51	1.28911				28.51	1.48595
		28.52	1.72978				28.52	1.2806				28.52	1.04881				28.52	1.28898				28.52	1.48586
		28.53	1.72894				28.53	1.28007				28.53	1.04859				28.53	1.28886				28.53	1.48578
		28.54	1.7281				28.54	1.27955				28.54	1.04837				28.54	1.28873				28.54	1.48569
		28.55	1.72725				28.55	1.27902				28.55	1.04816				28.55	1.2886				28.55	1.4856
		28.56	1.72641				28.56	1.2785				28.56	1.04794				28.56	1.28847				28.56	1.48551
		28.57	1.72557				28.57	1.27797				28.57	1.04772				28.57	1.28834				28.57	1.48543
		28.58	1.72472				28.58	1.27745				28.58	1.0475				28.58	1.28821				28.58	1.48534
		28.59	1.72388				28.59	1.27692				28.59	1.04728				28.59	1.28809				28.59	1.48525
		28.6	1.72303				28.6	1.27639				28.6	1.04706				28.6	1.28796				28.6	1.48516
		28.61	1.72218				28.61	1.27586				28.61	1.04684				28.61	1.28783				28.61	1.48507
		28.62	1.72134				28.62	1.27534				28.62	1.04662				28.62	1.2877				28.62	1.48499
		28.63	1.72049				28.63	1.27481				28.63	1.0464				28.63	1.28757				28.63	1.4849
		28.64	1.71964				28.64	1.27428				28.64	1.04618				28.64	1.28744				28.64	1.48481
		28.65	1.71879				28.65	1.27375				28.65	1.04596				28.65	1.28732				28.65	1.48472
		28.66	1.71793				28.66	1.27322				28.66	1.04573				28.66	1.28719				28.66	1.48463
		28.67	1.71708				28.67	1.27269				28.67	1.04551				28.67	1.28706				28.67	1.48455
		28.68	1.71623				28.68	1.27216				28.68	1.04529				28.68	1.28693				28.68	1.48446
		28.69	1.71537				28.69	1.27162				28.69	1.04507				28.69	1.2868				28.69	1.48437
		28.7	1.71452				28.7	1.27109				28.7	1.04485				28.7	1.28667				28.7	1.48428
		28.71	1.71366				28.71	1.27056				28.71	1.04463				28.71	1.28654				28.71	1.48419
		28.72	1.7128				28.72	1.27003				28.72	1.04441				28.72	1.28641				28.72	1.48411
		28.73	1.71195				28.73	1.26949				28.73	1.04419				28.73	1.28629				28.73	1.48402
		28.74	1.71109				28.74	1.26896				28.74	1.04397				28.74	1.28616				28.74	1.48393
		28.75	1.71023				28.75	1.26843				28.75	1.04374				28.75	1.28603				28.75	1.48384
		28.76	1.70937				28.76	1.26789				28.76	1.04352				28.76	1.2859				28.76	1.48375
		28.77	1.7085				28.77	1.26736				28.77	1.0433				28.77	1.28577				28.77	1.48366
		28.78	1.70764				28.78	1.26682				28.78	1.04308				28.78	1.28564				28.78	1.48358
		28.79	1.70678				28.79	1.26628				28.79	1.04286				28.79	1.28551				28.79	1.48349
		28.8	1.70591				28.8	1.26575				28.8	1.04264				28.8	1.28538				28.8	1.4834
		28.81	1.70505				28.81	1.26521				28.81	1.04241				28.81	1.28525				28.81	1.48331
		28.82	1.70418				28.82	1.26467				28.82	1.04219				28.82	1.28512				28.82	1.48322
		28.83	1.70331				28.83	1.26413				28.83	1.04197				28.83	1.285				28.83	1.48314
		28.84	1.70245				28.84	1.26359				28.84	1.04175				28.84	1.28487				28.84	1.48305
		28.85	1.70158				28.85	1.26305				28.85	1.04152				28.85	1.28474				28.85	1.48296
		28.86	1.70071				28.86	1.26251				28.86	1.0413				28.86	1.28461				28.86	1.48287
		28.87	1.69984				28.87	1.26197				28.87	1.04108				28.87	1.28448				28.87	1.48278
		28.88	1.69896				28.88	1.26143				28.88	1.04085				28.88	1.28435				28.88	1.48269
		28.89	1.69809				28.89	1.26089				28.89	1.04063				28.89	1.28422				28.89	1.48261
		28.9	1.69722				28.9	1.26035				28.9	1.04041				28.9	1.28409				28.9	1.48252
		28.91	1.69634				28.91	1.25981				28.91	1.04019				28.91	1.28396				28.91	1.48243
		28.92	1.69546				28.92	1.25926				28.92	1.03996				28.92	1.28383				28.92	1.48234
		28.93	1.69459				28.93	1.25872				28.93	1.03974				28.93	1.2837				28.93	1.48225
		28.94	1.69371				28.94	1.25818				28.94	1.03951				28.94	1.28357				28.94	1.48216
		28.95	1.69283				28.95	1.25763				28.95	1.03929				28.95	1.28344				28.95	1.48207
		28.96	1.69195				28.96	1.25709				28.96	1.03907				28.96	1.28331				28.96	1.48199
		28.97	1.69107				28.97	1.25654				28.97	1.03884				28.97	1.28318				28.97	1.4819
		28.98	1.69019				28.98	1.256				28.98	1.03862				28.98	1.28305				28.98	1.48181
		28.99	1.68931				28.99	1.25545				28.99	1.03839				28.99	1.28292				28.99	1.48172
		29	1.68842				29	1.2549				29	1.03817				29	1.28279				29	1.48163
		29.01	1.68754				29.01	1.25436				29.01	1.03795				29.01	1.28266				29.01	1.48154
		29.02	1.68665				29.02	1.25381				29.02	1.03772				29.02	1.28253				29.02	1.48145
		29.03	1.68576				29.03	1.25326				29.03	1.0375				29.03	1.2824				29.03	1.48137
		29.04	1.68488				29.04	1.25271				29.04	1.03727				29.04	1.28227				29.04	1.48128
		29.05	1.68399				29.05	1.25216				29.05	1.03705				29.05	1.28214				29.05	1.48119
		29.06	1.6831				29.06	1.25161				29.06	1.03682				29.06	1.28201				29.06	1.4811
		29.07	1.68221				29.07	1.25106				29.07	1.0366				29.07	1.28188				29.07	1.48101
		29.08	1.68132				29.08	1.25051				29.08	1.03637				29.08	1.28175				29.08	1.48092
		29.09	1.68042				29.09	1.24996				29.09	1.03615				29.09	1.28162				29.09	1.48083
		29.1	1.67953				29.1	1.24941				29.1	1.03592				29.1	1.28149				29.1	1.48075
		29.11	1.67863				29.11	1.24885				29.11	1.0357				29.11	1.28136				29.11	1.48066
		29.12	1.67774				29.12	1.2483				29.12	1.03547				29.12	1.28123				29.12	1.48057
		29.13	1.67684				29.13	1.24775				29.13	1.03524				29.13	1.2811				29.13	1.48048
		29.14	1.67594				29.14	1.24719				29.14	1.03502				29.14	1.28097				29.14	1.48039
		29.15	1.67504				29.15	1.24664				29.15	1.03479				29.15	1.28084				29.15	1.4803
		29.16	1.67414				29.16	1.24608				29.16	1.03457				29.16	1.28071				29.16	1.48021
		29.17	1.67324				29.17	1.24553				29.17	1.03434				29.17	1.28058				29.17	1.48012
		29.18	1.67234				29.18	1.24497				29.18	1.03411				29.18	1.28045				29.18	1.48004
		29.19	1.67144				29.19	1.24441				29.19	1.03389				29.19	1.28032				29.19	1.47995
		29.2	1.67053				29.2	1.24386				29.2	1.03366				29.2	1.28019				29.2	1.47986
		29.21	1.66963				29.21	1.2433				29.21	1.03343				29.21	1.28006				29.21	1.47977
		29.22	1.66872				29.22	1.24274				29.22	1.03321				29.22	1.27993				29.22	1.47968
		29.23	1.66782				29.23	1.24218				29.23	1.03298				29.23	1.2798				29.23	1.47959
		29.24	1.66691				29.24	1.24162				29.24	1.03275				29.24	1.27967				29.24	1.4795
		29.25	1.666				29.25	1.24106				29.25	1.03253				29.25	1.27954				29.25	1.47941
		29.26	1.66509				29.26	1.2405				29.26	1.0323				29.26	1.27941				29.26	1.47932
		29.27	1.66418				29.27	1.23994				29.27	1.03207				29.27	1.27928				29.27	1.47923
		29.28	1.66326				29.28	1.23938				29.28	1.03184				29.28	1.27915				29.28	1.47915
		29.29	1.66235				29.29	1.23881				29.29	1.03162				29.29	1.27902				29.29	1.47906
		29.3	1.66144				29.3	1.23825				29.3	1.03139				29.3	1.27888				29.3	1.47897
		29.31	1.66052				29.31	1.23769				29.31	1.03116				29.31	1.27875				29.31	1.47888
		29.32	1.6596				29.32	1.23712				29.32	1.03093				29.32	1.27862				29.32	1.47879
		29.33	1.65869				29.33	1.23656				29.33	1.03071				29.33	1.27849				29.33	1.4787
		29.34	1.65777				29.34	1.23599				29.34	1.03048				29.34	1.27836				29.34	1.47861
		29.35	1.65685				29.35	1.23543				29.35	1.03025				29.35	1.27823				29.35	1.47852
		29.36	1.65593				29.36	1.23486				29.36	1.03002				29.36	1.2781				29.36	1.47843
		29.37	1.655				29.37	1.2343				29.37	1.02979				29.37	1.27797				29.37	1.47834
		29.38	1.65408				29.38	1.23373				29.38	1.02956				29.38	1.27784				29.38	1.47825
		29.39	1.65316				29.39	1.23316				29.39	1.02933				29.39	1.27771				29.39	1.47817
		29.4	1.65223				29.4	1.23259				29.4	1.02911				29.4	1.27757				29.4	1.47808
		29.41	1.6513				29.41	1.23202				29.41	1.02888				29.41	1.27744				29.41	1.47799
		29.42	1.65038				29.42	1.23145				29.42	1.02865				29.42	1.27731				29.42	1.4779
		29.43	1.64945				29.43	1.23088				29.43	1.02842				29.43	1.27718				29.43	1.47781
		29.44	1.64852				29.44	1.23031				29.44	1.02819				29.44	1.27705				29.44	1.47772
		29.45	1.64759				29.45	1.22974				29.45	1.02796				29.45	1.27692				29.45	1.47763
		29.46	1.64666				29.46	1.22917				29.46	1.02773				29.46	1.27679				29.46	1.47754
		29.47	1.64572				29.47	1.2286				29.47	1.0275				29.47	1.27666				29.47	1.47745
		29.48	1.64479				29.48	1.22802				29.48	1.02727				29.48	1.27652				29.48	1.47736
		29.49	1.64385				29.49	1.22745				29.49	1.02704				29.49	1.27639				29.49	1.47727
		29.5	1.64292				29.5	1.22688				29.5	1.02681				29.5	1.27626				29.5	1.47718
		29.51	1.64198				29.51	1.2263				29.51	1.02658				29.51	1.27613				29.51	1.47709
		29.52	1.64104				29.52	1.22573				29.52	1.02635				29.52	1.276				29.52	1.477
		29.53	1.6401				29.53	1.22515				29.53	1.02612				29.53	1.27587				29.53	1.47692
		29.54	1.63916				29.54	1.22457				29.54	1.02589				29.54	1.27573				29.54	1.47683
		29.55	1.63822				29.55	1.224				29.55	1.02566				29.55	1.2756				29.55	1.47674
		29.56	1.63727				29.56	1.22342				29.56	1.02543				29.56	1.27547				29.56	1.47665
		29.57	1.63633				29.57	1.22284				29.57	1.0252				29.57	1.27534				29.57	1.47656
		29.58	1.63538				29.58	1.22226				29.58	1.02497				29.58	1.27521				29.58	1.47647
		29.59	1.63444				29.59	1.22168				29.59	1.02473				29.59	1.27508				29.59	1.47638
		29.6	1.63349				29.6	1.2211				29.6	1.0245				29.6	1.27494				29.6	1.47629
		29.61	1.63254				29.61	1.22052				29.61	1.02427				29.61	1.27481				29.61	1.4762
		29.62	1.63159				29.62	1.21994				29.62	1.02404				29.62	1.27468				29.62	1.47611
		29.63	1.63064				29.63	1.21936				29.63	1.02381				29.63	1.27455				29.63	1.47602
		29.64	1.62968				29.64	1.21878				29.64	1.02358				29.64	1.27442				29.64	1.47593
		29.65	1.62873				29.65	1.2182				29.65	1.02334				29.65	1.27428				29.65	1.47584
		29.66	1.62777				29.66	1.21761				29.66	1.02311				29.66	1.27415				29.66	1.47575
		29.67	1.62682				29.67	1.21703				29.67	1.02288				29.67	1.27402				29.67	1.47566
		29.68	1.62586				29.68	1.21644				29.68	1.02265				29.68	1.27389				29.68	1.47557
		29.69	1.6249				29.69	1.21586				29.69	1.02242				29.69	1.27375				29.69	1.47548
		29.7	1.62394				29.7	1.21527				29.7	1.02218				29.7	1.27362				29.7	1.47539
		29.71	1.62298				29.71	1.21469				29.71	1.02195				29.71	1.27349				29.71	1.4753
		29.72	1.62202				29.72	1.2141				29.72	1.02172				29.72	1.27336				29.72	1.47521
		29.73	1.62105				29.73	1.21351				29.73	1.02149				29.73	1.27323				29.73	1.47512
		29.74	1.62009				29.74	1.21292				29.74	1.02125				29.74	1.27309				29.74	1.47503
		29.75	1.61912				29.75	1.21233				29.75	1.02102				29.75	1.27296				29.75	1.47494
		29.76	1.61816				29.76	1.21174				29.76	1.02079				29.76	1.27283				29.76	1.47485
		29.77	1.61719				29.77	1.21115				29.77	1.02055				29.77	1.2727				29.77	1.47476
		29.78	1.61622				29.78	1.21056				29.78	1.02032				29.78	1.27256				29.78	1.47467
		29.79	1.61525				29.79	1.20997				29.79	1.02009				29.79	1.27243				29.79	1.47458
		29.8	1.61428				29.8	1.20938				29.8	1.01985				29.8	1.2723				29.8	1.47449
		29.81	1.6133				29.81	1.20879				29.81	1.01962				29.81	1.27217				29.81	1.4744
		29.82	1.61233				29.82	1.20819				29.82	1.01938				29.82	1.27203				29.82	1.47431
		29.83	1.61135				29.83	1.2076				29.83	1.01915				29.83	1.2719				29.83	1.47422
		29.84	1.61038				29.84	1.207				29.84	1.01892				29.84	1.27177				29.84	1.47413
		29.85	1.6094				29.85	1.20641				29.85	1.01868				29.85	1.27163				29.85	1.47404
		29.86	1.60842				29.86	1.20581				29.86	1.01845				29.86	1.2715				29.86	1.47395
		29.87	1.60744				29.87	1.20522				29.87	1.01821				29.87	1.27137				29.87	1.47386
		29.88	1.60645				29.88	1.20462				29.88	1.01798				29.88	1.27124				29.88	1.47377
		29.89	1.60547				29.89	1.20402				29.89	1.01774				29.89	1.2711				29.89	1.47368
		29.9	1.60449				29.9	1.20342				29.9	1.01751				29.9	1.27097				29.9	1.47359
		29.91	1.6035				29.91	1.20283				29.91	1.01727				29.91	1.27084				29.91	1.4735
		29.92	1.60251				29.92	1.20223				29.92	1.01704				29.92	1.2707				29.92	1.47341
		29.93	1.60153				29.93	1.20163				29.93	1.0168				29.93	1.27057				29.93	1.47332
		29.94	1.60054				29.94	1.20102				29.94	1.01657				29.94	1.27044				29.94	1.47323
		29.95	1.59954				29.95	1.20042				29.95	1.01633				29.95	1.2703				29.95	1.47314
		29.96	1.59855				29.96	1.19982				29.96	1.0161				29.96	1.27017				29.96	1.47305
		29.97	1.59756				29.97	1.19922				29.97	1.01586				29.97	1.27004				29.97	1.47296
		29.98	1.59656				29.98	1.19861				29.98	1.01563				29.98	1.2699				29.98	1.47287
		29.99	1.59557				29.99	1.19801				29.99	1.01539				29.99	1.26977				29.99	1.47278
		30	1.59457				30	1.19741				30	1.01515				30	1.26964				30	1.47269
		30.01	1.59357				30.01	1.1968				30.01	1.01492				30.01	1.2695				30.01	1.4726
		30.02	1.59257				30.02	1.19619				30.02	1.01468				30.02	1.26937				30.02	1.47251
		30.03	1.59157				30.03	1.19559				30.03	1.01444				30.03	1.26924				30.03	1.47242
		30.04	1.59057				30.04	1.19498				30.04	1.01421				30.04	1.2691				30.04	1.47233
		30.05	1.58956				30.05	1.19437				30.05	1.01397				30.05	1.26897				30.05	1.47224
		30.06	1.58856				30.06	1.19376				30.06	1.01373				30.06	1.26884				30.06	1.47215
		30.07	1.58755				30.07	1.19315				30.07	1.0135				30.07	1.2687				30.07	1.47206
		30.08	1.58654				30.08	1.19254				30.08	1.01326				30.08	1.26857				30.08	1.47197
		30.09	1.58553				30.09	1.19193				30.09	1.01302				30.09	1.26844				30.09	1.47188
		30.1	1.58452				30.1	1.19132				30.1	1.01278				30.1	1.2683				30.1	1.47179
		30.11	1.58351				30.11	1.19071				30.11	1.01255				30.11	1.26817				30.11	1.4717
		30.12	1.5825				30.12	1.1901				30.12	1.01231				30.12	1.26803				30.12	1.47161
		30.13	1.58148				30.13	1.18948				30.13	1.01207				30.13	1.2679				30.13	1.47152
		30.14	1.58046				30.14	1.18887				30.14	1.01183				30.14	1.26777				30.14	1.47143
		30.15	1.57945				30.15	1.18826				30.15	1.0116				30.15	1.26763				30.15	1.47134
		30.16	1.57843				30.16	1.18764				30.16	1.01136				30.16	1.2675				30.16	1.47125
		30.17	1.57741				30.17	1.18702				30.17	1.01112				30.17	1.26737				30.17	1.47116
		30.18	1.57638				30.18	1.18641				30.18	1.01088				30.18	1.26723				30.18	1.47107
		30.19	1.57536				30.19	1.18579				30.19	1.01064				30.19	1.2671				30.19	1.47098
		30.2	1.57434				30.2	1.18517				30.2	1.0104				30.2	1.26696				30.2	1.47088
		30.21	1.57331				30.21	1.18455				30.21	1.01016				30.21	1.26683				30.21	1.47079
		30.22	1.57228				30.22	1.18393				30.22	1.00993				30.22	1.26669				30.22	1.4707
		30.23	1.57125				30.23	1.18331				30.23	1.00969				30.23	1.26656				30.23	1.47061
		30.24	1.57022				30.24	1.18269				30.24	1.00945				30.24	1.26643				30.24	1.47052
		30.25	1.56919				30.25	1.18207				30.25	1.00921				30.25	1.26629				30.25	1.47043
		30.26	1.56816				30.26	1.18145				30.26	1.00897				30.26	1.26616				30.26	1.47034
		30.27	1.56712				30.27	1.18083				30.27	1.00873				30.27	1.26602				30.27	1.47025
		30.28	1.56609				30.28	1.1802				30.28	1.00849				30.28	1.26589				30.28	1.47016
		30.29	1.56505				30.29	1.17958				30.29	1.00825				30.29	1.26575				30.29	1.47007
		30.3	1.56401				30.3	1.17895				30.3	1.00801				30.3	1.26562				30.3	1.46998
		30.31	1.56297				30.31	1.17833				30.31	1.00777				30.31	1.26549				30.31	1.46989
		30.32	1.56193				30.32	1.1777				30.32	1.00753				30.32	1.26535				30.32	1.4698
		30.33	1.56089				30.33	1.17707				30.33	1.00729				30.33	1.26522				30.33	1.46971
		30.34	1.55984				30.34	1.17645				30.34	1.00705				30.34	1.26508				30.34	1.46961
		30.35	1.55879				30.35	1.17582				30.35	1.00681				30.35	1.26495				30.35	1.46952
		30.36	1.55775				30.36	1.17519				30.36	1.00657				30.36	1.26481				30.36	1.46943
		30.37	1.5567				30.37	1.17456				30.37	1.00633				30.37	1.26468				30.37	1.46934
		30.38	1.55565				30.38	1.17393				30.38	1.00608				30.38	1.26454				30.38	1.46925
		30.39	1.55459				30.39	1.17329				30.39	1.00584				30.39	1.26441				30.39	1.46916
		30.4	1.55354				30.4	1.17266				30.4	1.0056				30.4	1.26427				30.4	1.46907
		30.41	1.55249				30.41	1.17203				30.41	1.00536				30.41	1.26414				30.41	1.46898
		30.42	1.55143				30.42	1.1714				30.42	1.00512				30.42	1.264				30.42	1.46889
		30.43	1.55037				30.43	1.17076				30.43	1.00488				30.43	1.26387				30.43	1.4688
		30.44	1.54931				30.44	1.17013				30.44	1.00464				30.44	1.26373				30.44	1.46871
		30.45	1.54825				30.45	1.16949				30.45	1.00439				30.45	1.2636				30.45	1.46861
		30.46	1.54719				30.46	1.16885				30.46	1.00415				30.46	1.26346				30.46	1.46852
		30.47	1.54612				30.47	1.16822				30.47	1.00391				30.47	1.26333				30.47	1.46843
		30.48	1.54506				30.48	1.16758				30.48	1.00367				30.48	1.26319				30.48	1.46834
		30.49	1.54399				30.49	1.16694				30.49	1.00342				30.49	1.26306				30.49	1.46825
		30.5	1.54292				30.5	1.1663				30.5	1.00318				30.5	1.26292				30.5	1.46816
		30.51	1.54185				30.51	1.16566				30.51	1.00294				30.51	1.26279				30.51	1.46807
		30.52	1.54078				30.52	1.16502				30.52	1.0027				30.52	1.26265				30.52	1.46798
		30.53	1.5397				30.53	1.16438				30.53	1.00245				30.53	1.26252				30.53	1.46789
		30.54	1.53863				30.54	1.16373				30.54	1.00221				30.54	1.26238				30.54	1.46779
		30.55	1.53755				30.55	1.16309				30.55	1.00197				30.55	1.26225				30.55	1.4677
		30.56	1.53647				30.56	1.16245				30.56	1.00172				30.56	1.26211				30.56	1.46761
		30.57	1.53539				30.57	1.1618				30.57	1.00148				30.57	1.26198				30.57	1.46752
		30.58	1.53431				30.58	1.16116				30.58	1.00124				30.58	1.26184				30.58	1.46743
		30.59	1.53323				30.59	1.16051				30.59	1.00099				30.59	1.2617				30.59	1.46734
		30.6	1.53214				30.6	1.15986				30.6	1.00075				30.6	1.26157				30.6	1.46725
		30.61	1.53106				30.61	1.15922				30.61	1.0005				30.61	1.26143				30.61	1.46716
		30.62	1.52997				30.62	1.15857				30.62	1.00026				30.62	1.2613				30.62	1.46707
		30.63	1.52888				30.63	1.15792				30.63	1.00002				30.63	1.26116				30.63	1.46697
		30.64	1.52779				30.64	1.15727				30.64	0.99977				30.64	1.26103				30.64	1.46688
		30.65	1.52669				30.65	1.15662				30.65	0.99953				30.65	1.26089				30.65	1.46679
		30.66	1.5256				30.66	1.15596				30.66	0.99928				30.66	1.26075				30.66	1.4667
		30.67	1.5245				30.67	1.15531				30.67	0.99904				30.67	1.26062				30.67	1.46661
		30.68	1.52341				30.68	1.15466				30.68	0.99879				30.68	1.26048				30.68	1.46652
		30.69	1.52231				30.69	1.154				30.69	0.99855				30.69	1.26035				30.69	1.46643
		30.7	1.52121				30.7	1.15335				30.7	0.9983				30.7	1.26021				30.7	1.46633
		30.71	1.5201				30.71	1.15269				30.71	0.99806				30.71	1.26007				30.71	1.46624
		30.72	1.519				30.72	1.15204				30.72	0.99781				30.72	1.25994				30.72	1.46615
		30.73	1.51789				30.73	1.15138				30.73	0.99756				30.73	1.2598				30.73	1.46606
		30.74	1.51678				30.74	1.15072				30.74	0.99732				30.74	1.25967				30.74	1.46597
		30.75	1.51567				30.75	1.15006				30.75	0.99707				30.75	1.25953				30.75	1.46588
		30.76	1.51456				30.76	1.1494				30.76	0.99683				30.76	1.25939				30.76	1.46579
		30.77	1.51345				30.77	1.14874				30.77	0.99658				30.77	1.25926				30.77	1.46569
		30.78	1.51233				30.78	1.14808				30.78	0.99633				30.78	1.25912				30.78	1.4656
		30.79	1.51122				30.79	1.14742				30.79	0.99609				30.79	1.25899				30.79	1.46551
		30.8	1.5101				30.8	1.14676				30.8	0.99584				30.8	1.25885				30.8	1.46542
		30.81	1.50898				30.81	1.14609				30.81	0.99559				30.81	1.25871				30.81	1.46533
		30.82	1.50786				30.82	1.14543				30.82	0.99535				30.82	1.25858				30.82	1.46524
		30.83	1.50673				30.83	1.14476				30.83	0.9951				30.83	1.25844				30.83	1.46514
		30.84	1.50561				30.84	1.1441				30.84	0.99485				30.84	1.2583				30.84	1.46505
		30.85	1.50448				30.85	1.14343				30.85	0.9946				30.85	1.25817				30.85	1.46496
		30.86	1.50335				30.86	1.14276				30.86	0.99436				30.86	1.25803				30.86	1.46487
		30.87	1.50222				30.87	1.14209				30.87	0.99411				30.87	1.25789				30.87	1.46478
		30.88	1.50109				30.88	1.14143				30.88	0.99386				30.88	1.25776				30.88	1.46469
		30.89	1.49996				30.89	1.14075				30.89	0.99361				30.89	1.25762				30.89	1.46459
		30.9	1.49882				30.9	1.14008				30.9	0.99337				30.9	1.25748				30.9	1.4645
		30.91	1.49768				30.91	1.13941				30.91	0.99312				30.91	1.25735				30.91	1.46441
		30.92	1.49654				30.92	1.13874				30.92	0.99287				30.92	1.25721				30.92	1.46432
		30.93	1.4954				30.93	1.13807				30.93	0.99262				30.93	1.25707				30.93	1.46423
		30.94	1.49426				30.94	1.13739				30.94	0.99237				30.94	1.25694				30.94	1.46413
		30.95	1.49311				30.95	1.13672				30.95	0.99212				30.95	1.2568				30.95	1.46404
		30.96	1.49197				30.96	1.13604				30.96	0.99187				30.96	1.25666				30.96	1.46395
		30.97	1.49082				30.97	1.13536				30.97	0.99162				30.97	1.25652				30.97	1.46386
		30.98	1.48967				30.98	1.13468				30.98	0.99138				30.98	1.25639				30.98	1.46377
		30.99	1.48852				30.99	1.13401				30.99	0.99113				30.99	1.25625				30.99	1.46367
		31	1.48736				31	1.13333				31	0.99088				31	1.25611				31	1.46358
		31.01	1.48621				31.01	1.13265				31.01	0.99063				31.01	1.25598				31.01	1.46349
		31.02	1.48505				31.02	1.13196				31.02	0.99038				31.02	1.25584				31.02	1.4634
		31.03	1.48389				31.03	1.13128				31.03	0.99013				31.03	1.2557				31.03	1.46331
		31.04	1.48273				31.04	1.1306				31.04	0.98988				31.04	1.25556				31.04	1.46321
		31.05	1.48156				31.05	1.12992				31.05	0.98963				31.05	1.25543				31.05	1.46312
		31.06	1.4804				31.06	1.12923				31.06	0.98938				31.06	1.25529				31.06	1.46303
		31.07	1.47923				31.07	1.12855				31.07	0.98913				31.07	1.25515				31.07	1.46294
		31.08	1.47806				31.08	1.12786				31.08	0.98888				31.08	1.25501				31.08	1.46285
		31.09	1.47689				31.09	1.12717				31.09	0.98862				31.09	1.25488				31.09	1.46275
		31.1	1.47572				31.1	1.12648				31.1	0.98837				31.1	1.25474				31.1	1.46266
		31.11	1.47454				31.11	1.12579				31.11	0.98812				31.11	1.2546				31.11	1.46257
		31.12	1.47336				31.12	1.1251				31.12	0.98787				31.12	1.25446				31.12	1.46248
		31.13	1.47219				31.13	1.12441				31.13	0.98762				31.13	1.25433				31.13	1.46239
		31.14	1.471				31.14	1.12372				31.14	0.98737				31.14	1.25419				31.14	1.46229
		31.15	1.46982				31.15	1.12303				31.15	0.98712				31.15	1.25405				31.15	1.4622
		31.16	1.46864				31.16	1.12233				31.16	0.98686				31.16	1.25391				31.16	1.46211
		31.17	1.46745				31.17	1.12164				31.17	0.98661				31.17	1.25378				31.17	1.46202
		31.18	1.46626				31.18	1.12094				31.18	0.98636				31.18	1.25364				31.18	1.46192
		31.19	1.46507				31.19	1.12025				31.19	0.98611				31.19	1.2535				31.19	1.46183
		31.2	1.46388				31.2	1.11955				31.2	0.98586				31.2	1.25336				31.2	1.46174
		31.21	1.46268				31.21	1.11885				31.21	0.9856				31.21	1.25322				31.21	1.46165
		31.22	1.46148				31.22	1.11815				31.22	0.98535				31.22	1.25309				31.22	1.46156
		31.23	1.46028				31.23	1.11745				31.23	0.9851				31.23	1.25295				31.23	1.46146
		31.24	1.45908				31.24	1.11675				31.24	0.98484				31.24	1.25281				31.24	1.46137
		31.25	1.45788				31.25	1.11605				31.25	0.98459				31.25	1.25267				31.25	1.46128
		31.26	1.45667				31.26	1.11535				31.26	0.98434				31.26	1.25253				31.26	1.46119
		31.27	1.45547				31.27	1.11464				31.27	0.98408				31.27	1.2524				31.27	1.46109
		31.28	1.45426				31.28	1.11394				31.28	0.98383				31.28	1.25226				31.28	1.461
		31.29	1.45305				31.29	1.11323				31.29	0.98358				31.29	1.25212				31.29	1.46091
		31.3	1.45183				31.3	1.11253				31.3	0.98332				31.3	1.25198				31.3	1.46082
		31.31	1.45062				31.31	1.11182				31.31	0.98307				31.31	1.25184				31.31	1.46072
		31.32	1.4494				31.32	1.11111				31.32	0.98282				31.32	1.2517				31.32	1.46063
		31.33	1.44818				31.33	1.1104				31.33	0.98256				31.33	1.25157				31.33	1.46054
		31.34	1.44696				31.34	1.10969				31.34	0.98231				31.34	1.25143				31.34	1.46045
		31.35	1.44573				31.35	1.10898				31.35	0.98205				31.35	1.25129				31.35	1.46035
		31.36	1.4445				31.36	1.10827				31.36	0.9818				31.36	1.25115				31.36	1.46026
		31.37	1.44328				31.37	1.10755				31.37	0.98154				31.37	1.25101				31.37	1.46017
		31.38	1.44204				31.38	1.10684				31.38	0.98129				31.38	1.25087				31.38	1.46008
		31.39	1.44081				31.39	1.10612				31.39	0.98103				31.39	1.25073				31.39	1.45998
		31.4	1.43958				31.4	1.10541				31.4	0.98078				31.4	1.2506				31.4	1.45989
		31.41	1.43834				31.41	1.10469				31.41	0.98052				31.41	1.25046				31.41	1.4598
		31.42	1.4371				31.42	1.10397				31.42	0.98027				31.42	1.25032				31.42	1.4597
		31.43	1.43586				31.43	1.10325				31.43	0.98001				31.43	1.25018				31.43	1.45961
		31.44	1.43461				31.44	1.10253				31.44	0.97975				31.44	1.25004				31.44	1.45952
		31.45	1.43337				31.45	1.10181				31.45	0.9795				31.45	1.2499				31.45	1.45943
		31.46	1.43212				31.46	1.10109				31.46	0.97924				31.46	1.24976				31.46	1.45933
		31.47	1.43087				31.47	1.10037				31.47	0.97898				31.47	1.24962				31.47	1.45924
		31.48	1.42961				31.48	1.09964				31.48	0.97873				31.48	1.24948				31.48	1.45915
		31.49	1.42836				31.49	1.09892				31.49	0.97847				31.49	1.24934				31.49	1.45906
		31.5	1.4271				31.5	1.09819				31.5	0.97821				31.5	1.24921				31.5	1.45896
		31.51	1.42584				31.51	1.09746				31.51	0.97796				31.51	1.24907				31.51	1.45887
		31.52	1.42458				31.52	1.09674				31.52	0.9777				31.52	1.24893				31.52	1.45878
		31.53	1.42331				31.53	1.09601				31.53	0.97744				31.53	1.24879				31.53	1.45868
		31.54	1.42204				31.54	1.09528				31.54	0.97719				31.54	1.24865				31.54	1.45859
		31.55	1.42078				31.55	1.09455				31.55	0.97693				31.55	1.24851				31.55	1.4585
		31.56	1.4195				31.56	1.09381				31.56	0.97667				31.56	1.24837				31.56	1.4584
		31.57	1.41823				31.57	1.09308				31.57	0.97641				31.57	1.24823				31.57	1.45831
		31.58	1.41695				31.58	1.09235				31.58	0.97615				31.58	1.24809				31.58	1.45822
		31.59	1.41567				31.59	1.09161				31.59	0.9759				31.59	1.24795				31.59	1.45813
		31.6	1.41439				31.6	1.09087				31.6	0.97564				31.6	1.24781				31.6	1.45803
		31.61	1.41311				31.61	1.09014				31.61	0.97538				31.61	1.24767				31.61	1.45794
		31.62	1.41182				31.62	1.0894				31.62	0.97512				31.62	1.24753				31.62	1.45785
		31.63	1.41053				31.63	1.08866				31.63	0.97486				31.63	1.24739				31.63	1.45775
		31.64	1.40924				31.64	1.08792				31.64	0.9746				31.64	1.24725				31.64	1.45766
		31.65	1.40795				31.65	1.08718				31.65	0.97434				31.65	1.24711				31.65	1.45757
		31.66	1.40665				31.66	1.08643				31.66	0.97408				31.66	1.24697				31.66	1.45747
		31.67	1.40535				31.67	1.08569				31.67	0.97382				31.67	1.24683				31.67	1.45738
		31.68	1.40405				31.68	1.08494				31.68	0.97356				31.68	1.24669				31.68	1.45729
		31.69	1.40275				31.69	1.0842				31.69	0.97331				31.69	1.24655				31.69	1.45719
		31.7	1.40144				31.7	1.08345				31.7	0.97305				31.7	1.24641				31.7	1.4571
		31.71	1.40013				31.71	1.0827				31.71	0.97279				31.71	1.24627				31.71	1.45701
		31.72	1.39882				31.72	1.08195				31.72	0.97252				31.72	1.24613				31.72	1.45692
		31.73	1.39751				31.73	1.0812				31.73	0.97226				31.73	1.24599				31.73	1.45682
		31.74	1.39619				31.74	1.08045				31.74	0.972				31.74	1.24585				31.74	1.45673
		31.75	1.39487				31.75	1.0797				31.75	0.97174				31.75	1.24571				31.75	1.45664
		31.76	1.39355				31.76	1.07895				31.76	0.97148				31.76	1.24557				31.76	1.45654
		31.77	1.39223				31.77	1.07819				31.77	0.97122				31.77	1.24543				31.77	1.45645
		31.78	1.3909				31.78	1.07744				31.78	0.97096				31.78	1.24529				31.78	1.45636
		31.79	1.38957				31.79	1.07668				31.79	0.9707				31.79	1.24515				31.79	1.45626
		31.8	1.38824				31.8	1.07592				31.8	0.97044				31.8	1.24501				31.8	1.45617
		31.81	1.38691				31.81	1.07516				31.81	0.97018				31.81	1.24487				31.81	1.45608
		31.82	1.38557				31.82	1.0744				31.82	0.96991				31.82	1.24473				31.82	1.45598
		31.83	1.38423				31.83	1.07364				31.83	0.96965				31.83	1.24459				31.83	1.45589
		31.84	1.38289				31.84	1.07288				31.84	0.96939				31.84	1.24445				31.84	1.45579
		31.85	1.38154				31.85	1.07211				31.85	0.96913				31.85	1.24431				31.85	1.4557
		31.86	1.38019				31.86	1.07135				31.86	0.96886				31.86	1.24417				31.86	1.45561
		31.87	1.37884				31.87	1.07058				31.87	0.9686				31.87	1.24403				31.87	1.45551
		31.88	1.37749				31.88	1.06982				31.88	0.96834				31.88	1.24389				31.88	1.45542
		31.89	1.37613				31.89	1.06905				31.89	0.96808				31.89	1.24375				31.89	1.45533
		31.9	1.37477				31.9	1.06828				31.9	0.96781				31.9	1.24361				31.9	1.45523
		31.91	1.37341				31.91	1.06751				31.91	0.96755				31.91	1.24347				31.91	1.45514
		31.92	1.37205				31.92	1.06674				31.92	0.96729				31.92	1.24333				31.92	1.45505
		31.93	1.37068				31.93	1.06596				31.93	0.96702				31.93	1.24319				31.93	1.45495
		31.94	1.36931				31.94	1.06519				31.94	0.96676				31.94	1.24304				31.94	1.45486
		31.95	1.36794				31.95	1.06441				31.95	0.96649				31.95	1.2429				31.95	1.45477
		31.96	1.36656				31.96	1.06364				31.96	0.96623				31.96	1.24276				31.96	1.45467
		31.97	1.36518				31.97	1.06286				31.97	0.96597				31.97	1.24262				31.97	1.45458
		31.98	1.3638				31.98	1.06208				31.98	0.9657				31.98	1.24248				31.98	1.45448
		31.99	1.36242				31.99	1.0613				31.99	0.96544				31.99	1.24234				31.99	1.45439
		32	1.36103				32	1.06052				32	0.96517				32	1.2422				32	1.4543
		32.01	1.35964				32.01	1.05974				32.01	0.96491				32.01	1.24206				32.01	1.4542
		32.02	1.35824				32.02	1.05895				32.02	0.96464				32.02	1.24192				32.02	1.45411
		32.03	1.35685				32.03	1.05817				32.03	0.96438				32.03	1.24177				32.03	1.45402
		32.04	1.35545				32.04	1.05738				32.04	0.96411				32.04	1.24163				32.04	1.45392
		32.05	1.35405				32.05	1.05659				32.05	0.96385				32.05	1.24149				32.05	1.45383
		32.06	1.35264				32.06	1.05581				32.06	0.96358				32.06	1.24135				32.06	1.45373
		32.07	1.35123				32.07	1.05502				32.07	0.96332				32.07	1.24121				32.07	1.45364
		32.08	1.34982				32.08	1.05423				32.08	0.96305				32.08	1.24107				32.08	1.45355
		32.09	1.34841				32.09	1.05343				32.09	0.96278				32.09	1.24093				32.09	1.45345
		32.1	1.34699				32.1	1.05264				32.1	0.96252				32.1	1.24078				32.1	1.45336
		32.11	1.34557				32.11	1.05184				32.11	0.96225				32.11	1.24064				32.11	1.45326
		32.12	1.34415				32.12	1.05105				32.12	0.96198				32.12	1.2405				32.12	1.45317
		32.13	1.34272				32.13	1.05025				32.13	0.96172				32.13	1.24036				32.13	1.45308
		32.14	1.34129				32.14	1.04945				32.14	0.96145				32.14	1.24022				32.14	1.45298
		32.15	1.33986				32.15	1.04865				32.15	0.96118				32.15	1.24008				32.15	1.45289
		32.16	1.33842				32.16	1.04785				32.16	0.96091				32.16	1.23993				32.16	1.45279
		32.17	1.33698				32.17	1.04705				32.17	0.96065				32.17	1.23979				32.17	1.4527
		32.18	1.33554				32.18	1.04625				32.18	0.96038				32.18	1.23965				32.18	1.45261
		32.19	1.33409				32.19	1.04544				32.19	0.96011				32.19	1.23951				32.19	1.45251
		32.2	1.33264				32.2	1.04464				32.2	0.95984				32.2	1.23937				32.2	1.45242
		32.21	1.33119				32.21	1.04383				32.21	0.95958				32.21	1.23922				32.21	1.45232
		32.22	1.32973				32.22	1.04302				32.22	0.95931				32.22	1.23908				32.22	1.45223
		32.23	1.32828				32.23	1.04221				32.23	0.95904				32.23	1.23894				32.23	1.45214
		32.24	1.32681				32.24	1.0414				32.24	0.95877				32.24	1.2388				32.24	1.45204
		32.25	1.32535				32.25	1.04058				32.25	0.9585				32.25	1.23866				32.25	1.45195
		32.26	1.32388				32.26	1.03977				32.26	0.95823				32.26	1.23851				32.26	1.45185
		32.27	1.32241				32.27	1.03895				32.27	0.95796				32.27	1.23837				32.27	1.45176
		32.28	1.32093				32.28	1.03814				32.28	0.95769				32.28	1.23823				32.28	1.45166
		32.29	1.31945				32.29	1.03732				32.29	0.95742				32.29	1.23809				32.29	1.45157
		32.3	1.31797				32.3	1.0365				32.3	0.95715				32.3	1.23794				32.3	1.45148
		32.31	1.31648				32.31	1.03568				32.31	0.95688				32.31	1.2378				32.31	1.45138
		32.32	1.31499				32.32	1.03486				32.32	0.95661				32.32	1.23766				32.32	1.45129
		32.33	1.3135				32.33	1.03403				32.33	0.95634				32.33	1.23752				32.33	1.45119
		32.34	1.312				32.34	1.03321				32.34	0.95607				32.34	1.23737				32.34	1.4511
		32.35	1.3105				32.35	1.03238				32.35	0.9558				32.35	1.23723				32.35	1.451
		32.36	1.309				32.36	1.03155				32.36	0.95553				32.36	1.23709				32.36	1.45091
		32.37	1.30749				32.37	1.03073				32.37	0.95526				32.37	1.23695				32.37	1.45082
		32.38	1.30598				32.38	1.0299				32.38	0.95499				32.38	1.2368				32.38	1.45072
		32.39	1.30447				32.39	1.02906				32.39	0.95472				32.39	1.23666				32.39	1.45063
		32.4	1.30295				32.4	1.02823				32.4	0.95445				32.4	1.23652				32.4	1.45053
		32.41	1.30143				32.41	1.0274				32.41	0.95418				32.41	1.23637				32.41	1.45044
		32.42	1.2999				32.42	1.02656				32.42	0.9539				32.42	1.23623				32.42	1.45034
		32.43	1.29837				32.43	1.02572				32.43	0.95363				32.43	1.23609				32.43	1.45025
		32.44	1.29684				32.44	1.02488				32.44	0.95336				32.44	1.23595				32.44	1.45015
		32.45	1.29531				32.45	1.02404				32.45	0.95309				32.45	1.2358				32.45	1.45006
		32.46	1.29377				32.46	1.0232				32.46	0.95282				32.46	1.23566				32.46	1.44996
		32.47	1.29222				32.47	1.02236				32.47	0.95254				32.47	1.23552				32.47	1.44987
		32.48	1.29067				32.48	1.02151				32.48	0.95227				32.48	1.23537				32.48	1.44978
		32.49	1.28912				32.49	1.02067				32.49	0.952				32.49	1.23523				32.49	1.44968
		32.5	1.28757				32.5	1.01982				32.5	0.95172				32.5	1.23509				32.5	1.44959
		32.51	1.28601				32.51	1.01897				32.51	0.95145				32.51	1.23494				32.51	1.44949
		32.52	1.28444				32.52	1.01812				32.52	0.95118				32.52	1.2348				32.52	1.4494
		32.53	1.28288				32.53	1.01727				32.53	0.9509				32.53	1.23466				32.53	1.4493
		32.54	1.28131				32.54	1.01641				32.54	0.95063				32.54	1.23451				32.54	1.44921
		32.55	1.27973				32.55	1.01556				32.55	0.95035				32.55	1.23437				32.55	1.44911
		32.56	1.27815				32.56	1.0147				32.56	0.95008				32.56	1.23423				32.56	1.44902
		32.57	1.27657				32.57	1.01384				32.57	0.94981				32.57	1.23408				32.57	1.44892
		32.58	1.27498				32.58	1.01298				32.58	0.94953				32.58	1.23394				32.58	1.44883
		32.59	1.27339				32.59	1.01212				32.59	0.94926				32.59	1.2338				32.59	1.44873
		32.6	1.2718				32.6	1.01126				32.6	0.94898				32.6	1.23365				32.6	1.44864
		32.61	1.2702				32.61	1.0104				32.61	0.94871				32.61	1.23351				32.61	1.44854
		32.62	1.26859				32.62	1.00953				32.62	0.94843				32.62	1.23336				32.62	1.44845
		32.63	1.26698				32.63	1.00866				32.63	0.94816				32.63	1.23322				32.63	1.44835
		32.64	1.26537				32.64	1.00779				32.64	0.94788				32.64	1.23308				32.64	1.44826
		32.65	1.26376				32.65	1.00692				32.65	0.9476				32.65	1.23293				32.65	1.44816
		32.66	1.26214				32.66	1.00605				32.66	0.94733				32.66	1.23279				32.66	1.44807
		32.67	1.26051				32.67	1.00518				32.67	0.94705				32.67	1.23264				32.67	1.44797
		32.68	1.25888				32.68	1.0043				32.68	0.94678				32.68	1.2325				32.68	1.44788
		32.69	1.25725				32.69	1.00343				32.69	0.9465				32.69	1.23236				32.69	1.44778
		32.7	1.25561				32.7	1.00255				32.7	0.94622				32.7	1.23221				32.7	1.44769
		32.71	1.25397				32.71	1.00167				32.71	0.94595				32.71	1.23207				32.71	1.44759
		32.72	1.25232				32.72	1.00079				32.72	0.94567				32.72	1.23192				32.72	1.4475
		32.73	1.25067				32.73	0.9999				32.73	0.94539				32.73	1.23178				32.73	1.4474
		32.74	1.24902				32.74	0.99902				32.74	0.94511				32.74	1.23164				32.74	1.44731
		32.75	1.24736				32.75	0.99813				32.75	0.94484				32.75	1.23149				32.75	1.44721
		32.76	1.24569				32.76	0.99725				32.76	0.94456				32.76	1.23135				32.76	1.44712
		32.77	1.24402				32.77	0.99636				32.77	0.94428				32.77	1.2312				32.77	1.44702
		32.78	1.24235				32.78	0.99546				32.78	0.944				32.78	1.23106				32.78	1.44693
		32.79	1.24067				32.79	0.99457				32.79	0.94372				32.79	1.23091				32.79	1.44683
		32.8	1.23899				32.8	0.99368				32.8	0.94345				32.8	1.23077				32.8	1.44674
		32.81	1.2373				32.81	0.99278				32.81	0.94317				32.81	1.23062				32.81	1.44664
		32.82	1.23561				32.82	0.99188				32.82	0.94289				32.82	1.23048				32.82	1.44655
		32.83	1.23391				32.83	0.99098				32.83	0.94261				32.83	1.23033				32.83	1.44645
		32.84	1.23221				32.84	0.99008				32.84	0.94233				32.84	1.23019				32.84	1.44636
		32.85	1.2305				32.85	0.98918				32.85	0.94205				32.85	1.23005				32.85	1.44626
		32.86	1.22879				32.86	0.98827				32.86	0.94177				32.86	1.2299				32.86	1.44617
		32.87	1.22707				32.87	0.98737				32.87	0.94149				32.87	1.22976				32.87	1.44607
		32.88	1.22535				32.88	0.98646				32.88	0.94121				32.88	1.22961				32.88	1.44597
		32.89	1.22363				32.89	0.98555				32.89	0.94093				32.89	1.22947				32.89	1.44588
		32.9	1.22189				32.9	0.98464				32.9	0.94065				32.9	1.22932				32.9	1.44578
		32.91	1.22016				32.91	0.98372				32.91	0.94037				32.91	1.22918				32.91	1.44569
		32.92	1.21842				32.92	0.98281				32.92	0.94009				32.92	1.22903				32.92	1.44559
		32.93	1.21667				32.93	0.98189				32.93	0.93981				32.93	1.22889				32.93	1.4455
		32.94	1.21492				32.94	0.98097				32.94	0.93953				32.94	1.22874				32.94	1.4454
		32.95	1.21316				32.95	0.98005				32.95	0.93925				32.95	1.2286				32.95	1.44531
		32.96	1.2114				32.96	0.97913				32.96	0.93896				32.96	1.22845				32.96	1.44521
		32.97	1.20963				32.97	0.97821				32.97	0.93868				32.97	1.2283				32.97	1.44512
		32.98	1.20786				32.98	0.97728				32.98	0.9384				32.98	1.22816				32.98	1.44502
		32.99	1.20608				32.99	0.97635				32.99	0.93812				32.99	1.22801				32.99	1.44492
		33	1.2043				33	0.97542				33	0.93784				33	1.22787				33	1.44483
		33.01	1.20251				33.01	0.97449				33.01	0.93755				33.01	1.22772				33.01	1.44473
		33.02	1.20071				33.02	0.97356				33.02	0.93727				33.02	1.22758				33.02	1.44464
		33.03	1.19891				33.03	0.97262				33.03	0.93699				33.03	1.22743				33.03	1.44454
		33.04	1.19711				33.04	0.97169				33.04	0.93671				33.04	1.22729				33.04	1.44445
		33.05	1.19529				33.05	0.97075				33.05	0.93642				33.05	1.22714				33.05	1.44435
		33.06	1.19348				33.06	0.96981				33.06	0.93614				33.06	1.22699				33.06	1.44425
		33.07	1.19166				33.07	0.96886				33.07	0.93586				33.07	1.22685				33.07	1.44416
		33.08	1.18983				33.08	0.96792				33.08	0.93557				33.08	1.2267				33.08	1.44406
		33.09	1.18799				33.09	0.96697				33.09	0.93529				33.09	1.22656				33.09	1.44397
		33.1	1.18615				33.1	0.96603				33.1	0.935				33.1	1.22641				33.1	1.44387
		33.11	1.18431				33.11	0.96507				33.11	0.93472				33.11	1.22627				33.11	1.44378
		33.12	1.18246				33.12	0.96412				33.12	0.93443				33.12	1.22612				33.12	1.44368
		33.13	1.1806				33.13	0.96317				33.13	0.93415				33.13	1.22597				33.13	1.44358
		33.14	1.17874				33.14	0.96221				33.14	0.93386				33.14	1.22583				33.14	1.44349
		33.15	1.17687				33.15	0.96125				33.15	0.93358				33.15	1.22568				33.15	1.44339
		33.16	1.17499				33.16	0.96029				33.16	0.93329				33.16	1.22554				33.16	1.4433
		33.17	1.17311				33.17	0.95933				33.17	0.93301				33.17	1.22539				33.17	1.4432
		33.18	1.17122				33.18	0.95837				33.18	0.93272				33.18	1.22524				33.18	1.4431
		33.19	1.16933				33.19	0.9574				33.19	0.93244				33.19	1.2251				33.19	1.44301
		33.2	1.16743				33.2	0.95643				33.2	0.93215				33.2	1.22495				33.2	1.44291
		33.21	1.16552				33.21	0.95546				33.21	0.93186				33.21	1.2248				33.21	1.44282
		33.22	1.16361				33.22	0.95449				33.22	0.93158				33.22	1.22466				33.22	1.44272
		33.23	1.16169				33.23	0.95352				33.23	0.93129				33.23	1.22451				33.23	1.44262
		33.24	1.15976				33.24	0.95254				33.24	0.931				33.24	1.22436				33.24	1.44253
		33.25	1.15783				33.25	0.95156				33.25	0.93072				33.25	1.22422				33.25	1.44243
		33.26	1.15589				33.26	0.95058				33.26	0.93043				33.26	1.22407				33.26	1.44234
		33.27	1.15394				33.27	0.9496				33.27	0.93014				33.27	1.22393				33.27	1.44224
		33.28	1.15199				33.28	0.94861				33.28	0.92986				33.28	1.22378				33.28	1.44214
		33.29	1.15003				33.29	0.94763				33.29	0.92957				33.29	1.22363				33.29	1.44205
		33.3	1.14806				33.3	0.94664				33.3	0.92928				33.3	1.22348				33.3	1.44195
		33.31	1.14609				33.31	0.94565				33.31	0.92899				33.31	1.22334				33.31	1.44186
		33.32	1.14411				33.32	0.94465				33.32	0.9287				33.32	1.22319				33.32	1.44176
		33.33	1.14212				33.33	0.94366				33.33	0.92841				33.33	1.22304				33.33	1.44166
		33.34	1.14013				33.34	0.94266				33.34	0.92813				33.34	1.2229				33.34	1.44157
		33.35	1.13813				33.35	0.94166				33.35	0.92784				33.35	1.22275				33.35	1.44147
		33.36	1.13612				33.36	0.94066				33.36	0.92755				33.36	1.2226				33.36	1.44137
		33.37	1.1341				33.37	0.93966				33.37	0.92726				33.37	1.22246				33.37	1.44128
		33.38	1.13208				33.38	0.93865				33.38	0.92697				33.38	1.22231				33.38	1.44118
		33.39	1.13005				33.39	0.93764				33.39	0.92668				33.39	1.22216				33.39	1.44108
		33.4	1.12801				33.4	0.93663				33.4	0.92639				33.4	1.22201				33.4	1.44099
		33.41	1.12597				33.41	0.93562				33.41	0.9261				33.41	1.22187				33.41	1.44089
		33.42	1.12391				33.42	0.9346				33.42	0.92581				33.42	1.22172				33.42	1.4408
		33.43	1.12185				33.43	0.93358				33.43	0.92552				33.43	1.22157				33.43	1.4407
		33.44	1.11978				33.44	0.93256				33.44	0.92523				33.44	1.22143				33.44	1.4406
		33.45	1.11771				33.45	0.93154				33.45	0.92493				33.45	1.22128				33.45	1.44051
		33.46	1.11562				33.46	0.93052				33.46	0.92464				33.46	1.22113				33.46	1.44041
		33.47	1.11353				33.47	0.92949				33.47	0.92435				33.47	1.22098				33.47	1.44031
		33.48	1.11143				33.48	0.92846				33.48	0.92406				33.48	1.22084				33.48	1.44022
		33.49	1.10932				33.49	0.92743				33.49	0.92377				33.49	1.22069				33.49	1.44012
		33.5	1.1072				33.5	0.9264				33.5	0.92348				33.5	1.22054				33.5	1.44002
		33.51	1.10508				33.51	0.92536				33.51	0.92318				33.51	1.22039				33.51	1.43993
		33.52	1.10295				33.52	0.92432				33.52	0.92289				33.52	1.22024				33.52	1.43983
		33.53	1.1008				33.53	0.92328				33.53	0.9226				33.53	1.2201				33.53	1.43973
		33.54	1.09865				33.54	0.92224				33.54	0.92231				33.54	1.21995				33.54	1.43964
		33.55	1.09649				33.55	0.92119				33.55	0.92201				33.55	1.2198				33.55	1.43954
		33.56	1.09433				33.56	0.92014				33.56	0.92172				33.56	1.21965				33.56	1.43944
		33.57	1.09215				33.57	0.91909				33.57	0.92143				33.57	1.21951				33.57	1.43935
		33.58	1.08997				33.58	0.91804				33.58	0.92113				33.58	1.21936				33.58	1.43925
		33.59	1.08777				33.59	0.91698				33.59	0.92084				33.59	1.21921				33.59	1.43915
		33.6	1.08557				33.6	0.91592				33.6	0.92054				33.6	1.21906				33.6	1.43906
		33.61	1.08336				33.61	0.91486				33.61	0.92025				33.61	1.21891				33.61	1.43896
		33.62	1.08113				33.62	0.9138				33.62	0.91996				33.62	1.21876				33.62	1.43886
		33.63	1.0789				33.63	0.91273				33.63	0.91966				33.63	1.21862				33.63	1.43877
		33.64	1.07666				33.64	0.91166				33.64	0.91937				33.64	1.21847				33.64	1.43867
		33.65	1.07441				33.65	0.91059				33.65	0.91907				33.65	1.21832				33.65	1.43857
		33.66	1.07215				33.66	0.90952				33.66	0.91878				33.66	1.21817				33.66	1.43848
		33.67	1.06988				33.67	0.90844				33.67	0.91848				33.67	1.21802				33.67	1.43838
		33.68	1.06761				33.68	0.90736				33.68	0.91818				33.68	1.21787				33.68	1.43828
		33.69	1.06532				33.69	0.90628				33.69	0.91789				33.69	1.21773				33.69	1.43819
		33.7	1.06302				33.7	0.9052				33.7	0.91759				33.7	1.21758				33.7	1.43809
		33.71	1.06071				33.71	0.90411				33.71	0.9173				33.71	1.21743				33.71	1.43799
		33.72	1.05839				33.72	0.90302				33.72	0.917				33.72	1.21728				33.72	1.43789
		33.73	1.05606				33.73	0.90193				33.73	0.9167				33.73	1.21713				33.73	1.4378
		33.74	1.05372				33.74	0.90083				33.74	0.91641				33.74	1.21698				33.74	1.4377
		33.75	1.05137				33.75	0.89974				33.75	0.91611				33.75	1.21683				33.75	1.4376
		33.76	1.04901				33.76	0.89863				33.76	0.91581				33.76	1.21668				33.76	1.43751
		33.77	1.04663				33.77	0.89753				33.77	0.91551				33.77	1.21654				33.77	1.43741
		33.78	1.04425				33.78	0.89642				33.78	0.91521				33.78	1.21639				33.78	1.43731
		33.79	1.04186				33.79	0.89532				33.79	0.91492				33.79	1.21624				33.79	1.43721
		33.8	1.03945				33.8	0.8942				33.8	0.91462				33.8	1.21609				33.8	1.43712
		33.81	1.03703				33.81	0.89309				33.81	0.91432				33.81	1.21594				33.81	1.43702
		33.82	1.0346				33.82	0.89197				33.82	0.91402				33.82	1.21579				33.82	1.43692
		33.83	1.03216				33.83	0.89085				33.83	0.91372				33.83	1.21564				33.83	1.43683
		33.84	1.02971				33.84	0.88973				33.84	0.91342				33.84	1.21549				33.84	1.43673
		33.85	1.02725				33.85	0.8886				33.85	0.91312				33.85	1.21534				33.85	1.43663
		33.86	1.02477				33.86	0.88747				33.86	0.91282				33.86	1.21519				33.86	1.43653
		33.87	1.02228				33.87	0.88634				33.87	0.91252				33.87	1.21504				33.87	1.43644
		33.88	1.01978				33.88	0.8852				33.88	0.91222				33.88	1.2149				33.88	1.43634
		33.89	1.01727				33.89	0.88407				33.89	0.91192				33.89	1.21475				33.89	1.43624
		33.9	1.01474				33.9	0.88293				33.9	0.91162				33.9	1.2146				33.9	1.43615
		33.91	1.01221				33.91	0.88178				33.91	0.91132				33.91	1.21445				33.91	1.43605
		33.92	1.00965				33.92	0.88063				33.92	0.91102				33.92	1.2143				33.92	1.43595
		33.93	1.00709				33.93	0.87948				33.93	0.91072				33.93	1.21415				33.93	1.43585
		33.94	1.00451				33.94	0.87833				33.94	0.91042				33.94	1.214				33.94	1.43576
		33.95	1.00192				33.95	0.87717				33.95	0.91012				33.95	1.21385				33.95	1.43566
		33.96	0.99931				33.96	0.87601				33.96	0.90982				33.96	1.2137				33.96	1.43556
		33.97	0.9967				33.97	0.87485				33.97	0.90951				33.97	1.21355				33.97	1.43546
		33.98	0.99406				33.98	0.87368				33.98	0.90921				33.98	1.2134				33.98	1.43537
		33.99	0.99142				33.99	0.87252				33.99	0.90891				33.99	1.21325				33.99	1.43527
		34	0.98875				34	0.87134				34	0.90861				34	1.2131				34	1.43517
		34.01	0.98608				34.01	0.87017				34.01	0.9083				34.01	1.21295				34.01	1.43507
		34.02	0.98339				34.02	0.86899				34.02	0.908				34.02	1.2128				34.02	1.43498
		34.03	0.98068				34.03	0.86781				34.03	0.9077				34.03	1.21265				34.03	1.43488
		34.04	0.97796				34.04	0.86662				34.04	0.90739				34.04	1.2125				34.04	1.43478
		34.05	0.97522				34.05	0.86543				34.05	0.90709				34.05	1.21235				34.05	1.43468
		34.06	0.97247				34.06	0.86424				34.06	0.90679				34.06	1.2122				34.06	1.43459
		34.07	0.9697				34.07	0.86304				34.07	0.90648				34.07	1.21205				34.07	1.43449
		34.08	0.96692				34.08	0.86184				34.08	0.90618				34.08	1.2119				34.08	1.43439
		34.09	0.96412				34.09	0.86064				34.09	0.90587				34.09	1.21175				34.09	1.43429
		34.1	0.9613				34.1	0.85944				34.1	0.90557				34.1	1.2116				34.1	1.43419
		34.11	0.95846				34.11	0.85823				34.11	0.90526				34.11	1.21145				34.11	1.4341
		34.12	0.95561				34.12	0.85701				34.12	0.90496				34.12	1.2113				34.12	1.434
		34.13	0.95274				34.13	0.8558				34.13	0.90465				34.13	1.21114				34.13	1.4339
		34.14	0.94986				34.14	0.85458				34.14	0.90435				34.14	1.21099				34.14	1.4338
		34.15	0.94695				34.15	0.85335				34.15	0.90404				34.15	1.21084				34.15	1.43371
		34.16	0.94403				34.16	0.85213				34.16	0.90373				34.16	1.21069				34.16	1.43361
		34.17	0.94109				34.17	0.8509				34.17	0.90343				34.17	1.21054				34.17	1.43351
		34.18	0.93813				34.18	0.84966				34.18	0.90312				34.18	1.21039				34.18	1.43341
		34.19	0.93515				34.19	0.84842				34.19	0.90281				34.19	1.21024				34.19	1.43331
		34.2	0.93216				34.2	0.84718				34.2	0.90251				34.2	1.21009				34.2	1.43322
		34.21	0.92914				34.21	0.84594				34.21	0.9022				34.21	1.20994				34.21	1.43312
		34.22	0.9261				34.22	0.84469				34.22	0.90189				34.22	1.20979				34.22	1.43302
		34.23	0.92304				34.23	0.84343				34.23	0.90158				34.23	1.20964				34.23	1.43292
		34.24	0.91997				34.24	0.84218				34.24	0.90127				34.24	1.20949				34.24	1.43282
		34.25	0.91687				34.25	0.84091				34.25	0.90097				34.25	1.20933				34.25	1.43273
		34.26	0.91375				34.26	0.83965				34.26	0.90066				34.26	1.20918				34.26	1.43263
		34.27	0.91061				34.27	0.83838				34.27	0.90035				34.27	1.20903				34.27	1.43253
		34.28	0.90744				34.28	0.83711				34.28	0.90004				34.28	1.20888				34.28	1.43243
		34.29	0.90425				34.29	0.83583				34.29	0.89973				34.29	1.20873				34.29	1.43233
		34.3	0.90105				34.3	0.83455				34.3	0.89942				34.3	1.20858				34.3	1.43224
		34.31	0.89781				34.31	0.83327				34.31	0.89911				34.31	1.20843				34.31	1.43214
		34.32	0.89456				34.32	0.83198				34.32	0.8988				34.32	1.20827				34.32	1.43204
		34.33	0.89128				34.33	0.83069				34.33	0.89849				34.33	1.20812				34.33	1.43194
		34.34	0.88797				34.34	0.82939				34.34	0.89818				34.34	1.20797				34.34	1.43184
		34.35	0.88464				34.35	0.82809				34.35	0.89787				34.35	1.20782				34.35	1.43174
		34.36	0.88128				34.36	0.82678				34.36	0.89756				34.36	1.20767				34.36	1.43165
		34.37	0.8779				34.37	0.82547				34.37	0.89725				34.37	1.20752				34.37	1.43155
		34.38	0.87449				34.38	0.82416				34.38	0.89694				34.38	1.20736				34.38	1.43145
		34.39	0.87106				34.39	0.82284				34.39	0.89662				34.39	1.20721				34.39	1.43135
		34.4	0.8676				34.4	0.82152				34.4	0.89631				34.4	1.20706				34.4	1.43125
		34.41	0.86411				34.41	0.82019				34.41	0.896				34.41	1.20691				34.41	1.43115
		34.42	0.86059				34.42	0.81886				34.42	0.89569				34.42	1.20676				34.42	1.43106
		34.43	0.85704				34.43	0.81753				34.43	0.89538				34.43	1.20661				34.43	1.43096
		34.44	0.85346				34.44	0.81619				34.44	0.89506				34.44	1.20645				34.44	1.43086
		34.45	0.84985				34.45	0.81484				34.45	0.89475				34.45	1.2063				34.45	1.43076
		34.46	0.84621				34.46	0.81349				34.46	0.89444				34.46	1.20615				34.46	1.43066
		34.47	0.84253				34.47	0.81214				34.47	0.89412				34.47	1.206				34.47	1.43056
		34.48	0.83883				34.48	0.81078				34.48	0.89381				34.48	1.20584				34.48	1.43047
		34.49	0.83509				34.49	0.80942				34.49	0.89349				34.49	1.20569				34.49	1.43037
		34.5	0.83132				34.5	0.80805				34.5	0.89318				34.5	1.20554				34.5	1.43027
		34.51	0.82751				34.51	0.80668				34.51	0.89287				34.51	1.20539				34.51	1.43017
		34.52	0.82367				34.52	0.8053				34.52	0.89255				34.52	1.20523				34.52	1.43007
		34.53	0.81979				34.53	0.80392				34.53	0.89224				34.53	1.20508				34.53	1.42997
		34.54	0.81587				34.54	0.80253				34.54	0.89192				34.54	1.20493				34.54	1.42987
		34.55	0.81192				34.55	0.80114				34.55	0.89161				34.55	1.20478				34.55	1.42978
		34.56	0.80792				34.56	0.79974				34.56	0.89129				34.56	1.20462				34.56	1.42968
		34.57	0.80389				34.57	0.79834				34.57	0.89097				34.57	1.20447				34.57	1.42958
		34.58	0.79981				34.58	0.79693				34.58	0.89066				34.58	1.20432				34.58	1.42948
		34.59	0.79569				34.59	0.79552				34.59	0.89034				34.59	1.20417				34.59	1.42938
		34.6	0.79153				34.6	0.79411				34.6	0.89002				34.6	1.20401				34.6	1.42928
		34.61	0.78732				34.61	0.79268				34.61	0.88971				34.61	1.20386				34.61	1.42918
		34.62	0.78307				34.62	0.79126				34.62	0.88939				34.62	1.20371				34.62	1.42908
		34.63	0.77877				34.63	0.78982				34.63	0.88907				34.63	1.20355				34.63	1.42899
		34.64	0.77443				34.64	0.78839				34.64	0.88876				34.64	1.2034				34.64	1.42889
		34.65	0.77003				34.65	0.78694				34.65	0.88844				34.65	1.20325				34.65	1.42879
		34.66	0.76558				34.66	0.78549				34.66	0.88812				34.66	1.2031				34.66	1.42869
		34.67	0.76108				34.67	0.78404				34.67	0.8878				34.67	1.20294				34.67	1.42859
		34.68	0.75652				34.68	0.78258				34.68	0.88748				34.68	1.20279				34.68	1.42849
		34.69	0.75191				34.69	0.78111				34.69	0.88716				34.69	1.20264				34.69	1.42839
		34.7	0.74724				34.7	0.77964				34.7	0.88684				34.7	1.20248				34.7	1.42829
		34.71	0.74252				34.71	0.77817				34.71	0.88652				34.71	1.20233				34.71	1.42819
		34.72	0.73773				34.72	0.77668				34.72	0.8862				34.72	1.20218				34.72	1.4281
		34.73	0.73287				34.73	0.7752				34.73	0.88588				34.73	1.20202				34.73	1.428
		34.74	0.72795				34.74	0.7737				34.74	0.88556				34.74	1.20187				34.74	1.4279
		34.75	0.72297				34.75	0.7722				34.75	0.88524				34.75	1.20171				34.75	1.4278
		34.76	0.71791				34.76	0.7707				34.76	0.88492				34.76	1.20156				34.76	1.4277
		34.77	0.71278				34.77	0.76918				34.77	0.8846				34.77	1.20141				34.77	1.4276
		34.78	0.70758				34.78	0.76767				34.78	0.88428				34.78	1.20125				34.78	1.4275
		34.79	0.70229				34.79	0.76614				34.79	0.88396				34.79	1.2011				34.79	1.4274
		34.8	0.69693				34.8	0.76461				34.8	0.88364				34.8	1.20095				34.8	1.4273
		34.81	0.69148				34.81	0.76308				34.81	0.88332				34.81	1.20079				34.81	1.4272
		34.82	0.68595				34.82	0.76153				34.82	0.88299				34.82	1.20064				34.82	1.42711
		34.83	0.68032				34.83	0.75998				34.83	0.88267				34.83	1.20048				34.83	1.42701
		34.84	0.67459				34.84	0.75843				34.84	0.88235				34.84	1.20033				34.84	1.42691
		34.85	0.66877				34.85	0.75687				34.85	0.88203				34.85	1.20018				34.85	1.42681
		34.86	0.66285				34.86	0.7553				34.86	0.8817				34.86	1.20002				34.86	1.42671
		34.87	0.65681				34.87	0.75372				34.87	0.88138				34.87	1.19987				34.87	1.42661
		34.88	0.65066				34.88	0.75214				34.88	0.88106				34.88	1.19971				34.88	1.42651
		34.89	0.6444				34.89	0.75055				34.89	0.88073				34.89	1.19956				34.89	1.42641
		34.9	0.63801				34.9	0.74896				34.9	0.88041				34.9	1.19941				34.9	1.42631
		34.91	0.63148				34.91	0.74735				34.91	0.88008				34.91	1.19925				34.91	1.42621
		34.92	0.62482				34.92	0.74574				34.92	0.87976				34.92	1.1991				34.92	1.42611
		34.93	0.61801				34.93	0.74413				34.93	0.87943				34.93	1.19894				34.93	1.42601
		34.94	0.61105				34.94	0.7425				34.94	0.87911				34.94	1.19879				34.94	1.42591
		34.95	0.60393				34.95	0.74087				34.95	0.87878				34.95	1.19863				34.95	1.42581
		34.96	0.59663				34.96	0.73923				34.96	0.87846				34.96	1.19848				34.96	1.42571
[truncated: 5,504 more rows]

[truncated: 36 more sheets: Figure 2d, Figure 2e, Figure 3b, Figure 3d, Figure 4d, Figure 4e, FIgure 4f, Supplementary Fig 1, Supplementary Fig 7, Supplementary Fig 8, Supplementary Fig 10, Supplementary Fig 12, Supplementary Fig 16, Supplementary Fig 20, Supplementary Fig 21, Supplementary Fig 22, Supplementary Fig 23, Supplementary Fig 24, Supplementary Fig 25, Supplementary Fig 26 …]
